# Supplementary material for: BatchPrimer3: A high throughput web application for PCR and sequencing primer design
Source: BMC Bioinformatics. 2008 May 29;9:253. doi: 10.1186/1471-2105-9-253 (PMC2438325; doi:10.1186/1471-2105-9-253)
Supplement: Additional file 1 — BatchPrimer3 application with source code (batchprimer3.tar.gz). This is a tarred and gzipped file, in which there are two directories, "batchprimer3_cgi-bin" and "batchprimer3_htdocs", and a README.txt file for installation instructions. [file 1471-2105-9-253-S1.gz]

Archive with 47 entries (40 files):
- batchprimer3
- batchprimer3/README.txt
- batchprimer3/batchprimer3_cgi
- batchprimer3/batchprimer3_cgi/batchprimer3.cgi
- batchprimer3/batchprimer3_cgi/BStats.pm
- batchprimer3/batchprimer3_cgi/primer3_core
- batchprimer3/batchprimer3_cgi/QuickSort.pm
- batchprimer3/batchprimer3_cgi/Primer3Output.pm
- batchprimer3/batchprimer3_cgi/PrimerPair.pm
- batchprimer3/batchprimer3_cgi/count_stats.pl
- batchprimer3/batchprimer3_cgi/Primer.pm
- batchprimer3/batchprimer3_cgi/parameters
- batchprimer3/batchprimer3_cgi/repeat_libs
- batchprimer3/batchprimer3_cgi/save_results.cgi
- batchprimer3/batchprimer3_cgi/OligoTM.pm
- batchprimer3/batchprimer3_cgi/batchprimer3_results.cgi
- batchprimer3/batchprimer3_cgi/style_batchprimer3.css
- batchprimer3/batchprimer3_htdocs
- batchprimer3/batchprimer3_htdocs/sequencing_primer_list.xls
- batchprimer3/batchprimer3_htdocs/menu.html
- batchprimer3/batchprimer3_htdocs/preprocessed_seqs.html
- batchprimer3/batchprimer3_htdocs/index.html
- batchprimer3/batchprimer3_htdocs/overview.html
- batchprimer3/batchprimer3_htdocs/example1.txt
- batchprimer3/batchprimer3_htdocs/example2.txt
- batchprimer3/batchprimer3_htdocs/example3.txt
- batchprimer3/batchprimer3_htdocs/example4.txt
- batchprimer3/batchprimer3_htdocs/.batchprimer_ack.html.swp
- batchprimer3/batchprimer3_htdocs/images
- batchprimer3/batchprimer3_htdocs/images/pre_processed.gif
- batchprimer3/batchprimer3_htdocs/images/menu_bg.gif
- batchprimer3/batchprimer3_htdocs/images/ucdavis_logo_2.gif
- batchprimer3/batchprimer3_htdocs/images/pre_analysis.gif
- batchprimer3/batchprimer3_htdocs/images/arslogo1-2.gif
- batchprimer3/batchprimer3_htdocs/images/usdalogo1-1.gif
- batchprimer3/batchprimer3_htdocs/pre_analysis.html
- batchprimer3/batchprimer3_htdocs/sequencing_primer_design_notes.pdf
- batchprimer3/batchprimer3_htdocs/disclaimer.html
- batchprimer3/batchprimer3_htdocs/primerdata.html
- batchprimer3/batchprimer3_htdocs/batchprimer_results_help.html
- batchprimer3/batchprimer3_htdocs/redirect.html
- batchprimer3/batchprimer3_htdocs/style_batchprimer.css
- batchprimer3/batchprimer3_htdocs/style_primer3batch.css
- batchprimer3/batchprimer3_htdocs/style_batchprimer3.css
- batchprimer3/batchprimer3_htdocs/batchprimer_ack.html
- batchprimer3/batchprimer3_htdocs/batchprimer_help.html
- batchprimer3/batchprimer3_htdocs/batch_primers
