# Supplementary material for: BatchPrimer3: A high throughput web application for PCR and sequencing primer design
Source: BMC Bioinformatics. 2008 May 29;9:253. doi: 10.1186/1471-2105-9-253 (PMC2438325; doi:10.1186/1471-2105-9-253)
Supplement: Additional file 1 — BatchPrimer3 application with source code (batchprimer3.tar.gz). This is a tarred and gzipped file, in which there are two directories, "batchprimer3_cgi-bin" and "batchprimer3_htdocs", and a README.txt file for installation instructions. [file 1471-2105-9-253-S1.gz › batchprimer3/batchprimer3_cgi/style_batchprimer3.css]

#######################################################################################################
# Copyright Notice and Disclaimer for BatchPrimer3
#
# Copyright (c) 2007, Depatrtment of Plant Sciences, University of California,
# and Genomics and Gene Discorvery Unit, USDA-ARS-WRRC.
#
# Authors: Dr. Frank M. You, James Renfro
#
#
# Redistribution and use in source and binary forms of this script, with or without
# modification,are permitted provided that the following conditions are met:
#
#   1. Redistributions must reproduce the above copyright notice, this list of conditions and the
#      following disclaimer in the documentation and/or other materials provided with the distribution.
#      Redistributions of source code must also reproduce this information in the source code itself.
#   2. If the program is modified, redistributions must include a notice (in the same places as above)
#      indicating that the redistributed program is not identical to the version distributed by Whitehead
#      Institute.
#   3. All advertising materials mentioning features or use of this software must display the following
#      acknowledgment: This product includes software developed by Department of Plant Sciences, UC Davis
#      and Genomics and Gene Discorvery Unit, USDA-ARS-WRRC.
#   4. The name of the UC Davis and USDA-ARS-WRRC may not be used to endorse or promote products derived
#      from this software without specific prior written permission. 
#######################################################################################################

root { 
    display: block;
}

body {
  background-color: #ffffff;
  font-size: 10px;
  font-family: Arial, "Arial CE", "Lucida Grande CE", lucida, "Helvetica CE", sans-serif;
  color: #000000;

  margin-top:0px;
  margin-left:10px;
  margin-right:8px;
  margin-bottom:16px;

  padding:0px;
  min-width:150px;
}

a:link, a:visited {
  color: #045491;
  font-weight : bold;
  text-decoration: underline;
}

a:link:hover, a:visited:hover  {
  color: #045491;
  font-weight : bold;
  text-decoration : underline;
}

a.info { font-family: Courier; font-size: 10pt; position:relative; z-index:24; color:white; text-decoration:none }
a.info:hover { z-index:25; }
a.info span { display:none}
a.info:hover span { display:block; position:absolute; top:1.5em; left:2em;width:15em; border:1px solid #000; background-color:yellow; color:black; text-align: center }

a.intron { font-family: Courier; font-size: 10pt; position:relative; z-index:24; color:black; text-decoration:none }
a.intron:hover { z-index:25; }
a.intron span { display:none}
a.intron:hover span { display:block; position:absolute; top:1.5em; left:2em;width:15em; border:1px solid #000; background-color:yellow; color:black; text-align: center }


a.tooltip { font-family: Arial, Helvetica; font-size: 10pt; position:relative; z-index:24; color:#004879; }
a.tooltip:hover { z-index:25; text-decoration: none }
a.tooltip span { display:none; text-decoration: none }
a.tooltip:hover span { display:block; position:absolute; top:1.5em; left:2em;width:15em; border:1px solid #000; text-decoration: none; background-color:yellow; color:black; text-align: center }


.foot {
    font-family: Helvetica, Arial, sans-serif;
    font-size: 10pt;
    color:#184A18
}

div.mainpanel {
  background-color: #F1F1F1;
  font-size: 10pt;
  margin: 10px;
  padding: 10px;
  padding-top: 5px;
  padding-left: 10px;
  padding-right: 10px;
  border: 1px solid black;
  clear: both;
}

div.leftpanel {
  background-color: #F1F1F1;
  margin: 10px;
  padding: 10px;
  padding-top: 5px;
  padding-left: 5px;
  padding-right: 5px;
  border: 1px solid black;
  clear: both;
}


div.toppanel {
  background-color: #FFFF99;
  margin: 10px;
  padding: 10px;
  padding-top: 5px;
  padding-left: 10px;
  padding-right: 10px;
  border: 1px solid green;
  clear: both;
}

div.float-left {
  position: relative;
  width: 100px; 
  float:left; 
}

div.float-right {
  position: relative;
  float:right; 
}

div.float-right-menu {
  position: relative;
  float:right; 
  width: 220px;
  border: 1px solid black;
  background-color: white;
}

div.menu {
  width: 220px;
  border: 1px solid black;
  background-color: white;
}

div.float-right-image {
  position: relative;
  float:right; 
  width: 300px;
}

div#legend
{
  display: block;
  position: relative;
  padding: 5px;
}

div.hidden 
{
  display: none;
}

div#help
{
  display: none;
  position: relative;
  padding: 5px;
}

.bigtext {
  font-size: 22px;
}

.text10 {
  font-size: 10px;
}

.text11 {
  font-size: 11px;
}

.text12 {
  font-size: 12px;
}

table  {
    font-family: Arial, Helvetica, sans-serif;
    font-size: 12pt
}


table.standard {
	border: 1px solid black;
	margin: 20px 0 20px 0;
        font-size: 12px;
}
table.standard th {
	padding: 2px 4px 2px 4px;
	text-align: left;
	vertical-align: top;
        color: white;
        font-size: 12px;
}
table.standard td {
	padding: 2px 4px 2px 4px;
        font-size: 12px;
}
table.standard thead tr {
        background-color: #69c;
}
table.standard th.sorted {
        background-color: orange;
}
table.standard th a, th a:visited {
        color: black;
}
table.standard th a:hover {
        text-decoration: underline;
        color: black;
}
table.standard th.sorted a, th.sortable a {
	background-position: right;
	display: block;
}
table.standard th.sortable a {
	background-image: url(../img/arrow_off.png);
}
table.standard th.order1 a {
	background-image: url(../img/arrow_down.png);
}
table.standard th.order2 a {
	background-image: url(../img/arrow_up.png);
}
table.standard tr.odd {
  background-color: #fff
}
table.standard tr.tableRowEven, tr.even {
  background-color: #def
}

table.standard td a { color:#045491; font-weight: normal; }
table.standard td a:hover { color:#045491; font-weight: normal; text-decoration: none; }
table.standard a.tooltip { font-weight: normal; position:relative; z-index:24; color:black; }
table.standard a.tooltip:hover { z-index:25; text-decoration: none }
table.standard a.tooltip span { display:none; text-decoration: none }
table.standard a.tooltip:hover span { display:block; border:1px solid #000; text-decoration: none; background-color:#def; color:black; text-align: center }


table.primerview {
	border: 1px solid black;
	margin: 20px 0 20px 0;
        font-size: 8pt;
        font-family: Courier;
}
table.primerview th {
	padding: 2px 4px 2px 4px;
	text-align: left;
	vertical-align: top;
        color: white;
        font-size: 8pt;
        font-family: Courier;
}
table.primerview td {
	padding: 1px 4px 1px 4px;
        font-size: 8pt;
        font-family: Courier;
}
table.primerview thead tr {
        background-color: #69c;
}

table.primerview tr.odd {
  background-color: #fff
}
table.primerview tr.tableRowEven, tr.even {
  background-color: #ffff66
}


table.summary {
    border: 1px solid black;
    margin: 20px 0 20px 0;
}
table.summary th {  
    padding: 2px 4px 2px 4px;
    text-align: left;
    vertical-align: top;
    background-color: #def;
    font-size: 12px;
    font-weight: bold;
    color: white;
}
table.summary td {  
    padding: 2px 4px 2px 4px;
    font-size: 12px;
    background-color: #fff;
}

table.summary td number {
    background-color: lightgray;
}

table.summary tr.tableRowEven, tr.even {
    background-color: #def
}

table.summary td a { color:black; font-weight: normal; }
table.summary td a:hover { color:blue; font-weight: normal; text-decoration: none; }


table.small {
    padding: 1px 1px 1px 1px;
    border: 0px solid black;
    font-family: sans-serif;
}
table.small th {  
    text-align: left;
    vertical-align: top;
    background-color: #69c;
    font-size: 10pt;
    font-weight: bold;
    color: white;
}
table.small td {  
    font-size: 10pt;
    background-color: #fff;
}

table.small td number {
    background-color: lightgray;
}

table.small tr.tableRowEven, tr.even {
    background-color: #def
}

table.small td a { color:black; font-size: 10pt; font-weight: normal; }
table.small td a:hover { color:black; font-size: 10pt; font-weight: normal; text-decoration: none; }

.smallbutton {
    font-size: 10pt;
}


table.simple {
    border: 0px solid black;
}
table.simple th {  
    padding: 2px 4px 2px 4px;
    text-align: left;
    vertical-align: top;
    font-size: 10pt;
    font-weight: bold;
}
table.simple td {  
    padding: 2px 4px 2px 4px;
    font-size: 10pt;
}

table.simple td a { color:red; font-size: 10pt; font-weight: normal; }
table.simple td a:hover { color:red; font-size: 10pt; font-weight: normal; text-decoration: none; }

input.button{
   color:#050;
   font-family:'trebuchet ms',helvetica,sans-serif;
   font-size:100%;
   font-weight:bold;
   background-color:#fed;
   border:1px solid;
   border-top-color:#696;
   border-left-color:#696;
   border-right-color:#363;
   border-bottom-color:#363;
}
select {
   background-color:#fed;
}
