# Supplementary material for: BatchPrimer3: A high throughput web application for PCR and sequencing primer design
Source: BMC Bioinformatics. 2008 May 29;9:253. doi: 10.1186/1471-2105-9-253 (PMC2438325; doi:10.1186/1471-2105-9-253)
Supplement: Additional file 1 — BatchPrimer3 application with source code (batchprimer3.tar.gz). This is a tarred and gzipped file, in which there are two directories, "batchprimer3_cgi-bin" and "batchprimer3_htdocs", and a README.txt file for installation instructions. [file 1471-2105-9-253-S1.gz › batchprimer3/batchprimer3_htdocs/sequencing_primer_list.xls]

## Sheet: final_primer_list
5' EST	3' EST	Bin	Primer Orientation	Start Pos	Primer Length	Tm	GC%	Q score	Sequencing Primer Seq	BAC Clones	D Genome Contigs	Protein accession	Annotation
BQ161011	BE489692	C-1DS3-0.48	REVERSE	-14	22	59.81	40.91	82.73	CTTGAGAAATGGAATTGGGAAC	HD049B4	ctg6514	ABE41800	tocopherol cyclase [Triticum aestivum].
BQ169986	BE637610	C-1DS3-0.48	REVERSE	-1	21	60.29	47.62	76.73	AATACCGAATGCTGACTGCAG	HD003I17	ctg3320	EAY96635	hypothetical protein OsI_017868 [Oryza sativa (indica cultivar-group)].
BQ166701	BF473195	1DS5-0.70-1.00	REVERSE	-3	20	60.21	55	72.48	TCAGATACCAAGGCCTCCAG	HD077F24	ctg4798	NP_001051933	Os03g0853900 [Oryza sativa (japonica cultivar-group)].
BQ162199	BE497361	1DL	REVERSE	-20	24	61.09	45.83	83.69	CGGTTCACTATTTCCTCTGCTCTA	HD056G17	ctg5152	EAZ45453	hypothetical protein OsJ_028936 [Oryza sativa (japonica cultivar-group)].
CD373669	BE405581	4BS1-0.81-1.00	REVERSE	-16	24	60.07	45.83	93.88	GTAAGGCACGAGGCAGACTATTAT	HD053B7	ctg10908	NP_001055299	Os05g0357800 [Oryza sativa (japonica cultivar-group)].
CD454153	BE500310	C-1BL6-0.32	REVERSE	-10	24	59.73	41.67	90.23	GGTCAAGATCAGATATGATGTTGG	HB044F19, HI004F1, HD077F24	ctg11084, ctg3722, ctg4798	NP_001065477	Os10g0574800 [Oryza sativa (japonica cultivar-group)].
CD453480	BE496824	1DL2-0.41-1.00	REVERSE	-5	24	59.85	41.67	93.1	AGGTTCTTGTTAAACCAGTCAACC	HD014O16, BB044B2, HD015C7	ctg2886, ctg3205, ctg4369	EAY97963	hypothetical protein OsI_019196 [Oryza sativa (indica cultivar-group)].
BQ170203	BE637867	C-4BL1-0.71	REVERSE	-13	21	60.36	47.62	76.03	GGTTCATGATCTGCGAGAAGA	RI014D20	ctg1503	NP_001050022	Os03g0333200 [Oryza sativa (japonica cultivar-group)].
CD373530	BE490596	3DL2-0.27-0.81	REVERSE	-18	20	61.26	50	61.97	ATCTTCTCTGCCTTGGCGAT	RI032C18, HI096M1, RI020G9	ctg3698, ctg3838, ctg8043	CAA52636	ATP synthase beta subunit [Triticum aestivum].
CD373442	BE426097	2DL9-0.76-1.00	REVERSE	-6	24	60.01	41.67	94.51	GGTATTTTGTGGAGTAATCCTTGG	BB005P7	ctg8003	ABE80406	Thioredoxin domain 2; Thioredoxin fold [Medicago truncatula].
BQ170719	BF482220	1DL2-0.41-1.00	REVERSE	-1	23	60.12	43.48	88.43	TTATAACCTCCCAATGTCACAGG	HB044G8	ctg2846	NP_001055344	Os05g0368700 [Oryza sativa (japonica cultivar-group)].
BQ169693	BE498236	C-1BL6-0.32	REVERSE	-1	20	60.15	55	73.08	ACCTCGTGGTGAAGGAACTG	HB018G7	ctg10331	EAZ17054	hypothetical protein OsJ_031263 [Oryza sativa (japonica cultivar-group)].
CD452703	BE443722	1DL2-0.41-1.00	REVERSE	-14	21	59.35	47.62	71.39	GTCGGTGAAGAAGCTGTTGAT	HD011H18, HD054M21, HI064A2	ctg4873, ctg5715, ctg6611	NP_001059360	Os07g0274700 [Oryza sativa (japonica cultivar-group)].
CD452796	BE444620	1DL2-0.41-1.00	REVERSE	-4	22	60.34	40.91	81.19	ATAAAACGAGATCATTGTCGCC	HI076A7, HI080D19	ctg2664, ctg5385	NP_001042037	Os01g0151100 [Oryza sativa (japonica cultivar-group)].
BQ161389	BE443020	1DL2-0.41-1.00	REVERSE	-7	24	59.92	41.67	93.8	TGTCAAGGAGATCAGAGTTGAAAG	RI040I21, RI031I7, HD077B23, HD014P10	ctg1503, ctg5441, ctg6119, ctg6657	EAY75428	hypothetical protein OsI_003275 [Oryza sativa (indica cultivar-group)].
CD454165	BF201217	C-1DL2-0.41*	REVERSE	-2	22	61.04	54.55	74.23	GATATCAGCGTACTGGGAGTGC	HD060P1, HB040N1	ctg1385, ctg7698	EAY98739	hypothetical protein OsI_019972 [Oryza sativa (indica cultivar-group)].
BQ166616	BE606262	1DL2-0.41-1.00	REVERSE	-11	24	60.54	45.83	89.23	GACAGTATGTGCCGATATCTGCTA	HI072H24	ctg7447	EAY78398	hypothetical protein OsI_032357 [Oryza sativa (indica cultivar-group)].
CD454225	BE637935	C-1DS3-0.48	REVERSE	-16	20	60.07	50	73.86	CTGGTTCATCATCATCGTCG	RI043F10	ctg260	EAZ27935	hypothetical protein OsJ_011418 [Oryza sativa (japonica cultivar-group)].
BQ167548	BE424277	C-1DL4-0.18	REVERSE	-8	22	60.44	50	80.23	ACGAGGCTCTCTGTTGGTAAGA	BB012D6, HD015C7, BB022I20, HD077E22	ctg423, ctg4369, ctg6286, ctg8420	EAY96583	hypothetical protein OsI_017816 [Oryza sativa (indica cultivar-group)].
BQ166411	BG262410	C-1DS3-0.48	REVERSE	-13	20	60.57	50	68.87	CACGAAAGCAAGACCAGCTT	HB003H5	ctg1191	EAY72956	hypothetical protein OsI_000803 [Oryza sativa (indica cultivar-group)].
CD453437	BE497372	C-1DS3-0.48	REVERSE	-18	22	59.5	40.91	77.93	CTGGCTTATTTGGGATTTGTCT	RI032F18	ctg6499	EAY73935	hypothetical protein OsI_001782 [Oryza sativa (indica cultivar-group)].
BQ170035	BE500541	C-6DS2-0.45	REVERSE	-5	21	60.09	42.86	78.7	TGATAGCCAGGTTGAAATTGC	HI095D10, HD074D9, HB013P10, HD086O1	ctg10049, ctg11046, ctg2285, ctg3719	NP_001046312	Os02g0219400 [Oryza sativa (japonica cultivar-group)].
CD453789	BF475048	1BS.sat18-0.50-1.00	REVERSE	-10	24	59.72	41.67	91.75	CTAGGACATGCTTCATCTTGTTGT	RI046N16, RI004I12, RI005P9, RI033O5	ctg4711, ctg4918, ctg7613, ctg9212	EAY80419	hypothetical protein OsI_034378 [Oryza sativa (indica cultivar-group)].
BQ171714	BE591485	1BS	REVERSE	-14	22	60.09	45.45	83.7	CTCCTTTTTCTAGGATGCCCTT	HD006I17	ctg6343	EAY96265	hypothetical protein OsI_017498 [Oryza sativa (indica cultivar-group)].
BQ161460	BE444859	C-1DS3-0.48	REVERSE	-6	24	59.91	41.67	93.65	GAGAAGGCTGAAAGAATGTTCTTC	RI046C19	ctg6822	AAX09965	protein disulfide isomerase [Zea mays].
BQ169051	BG606977	C-4BL1-0.71	REVERSE	-3	24	60.22	45.83	92.37	TGTATAGCTGCTTCAGTCTTCTCG	HI088I3	ctg6634	EAZ43012	hypothetical protein OsJ_026495 [Oryza sativa (japonica cultivar-group)].
BQ167416	BE423482	4DL9-0.31-0.56	REVERSE	-15	23	60.59	47.83	83.67	GGAAGAAGATCCAGAAGGACAAG	HD049L9, HD077E22, HB019P6	ctg5747, ctg8420, ctg9103	AAW50993	ribosomal protein S7 [Triticum aestivum].
CD454027	BE499664	7AL21-0.74-0.86	REVERSE	-20	21	59.87	52.38	78.24	GAGGTCGTTCATGTTGCTCTC	HI003N1, HD030F6	ctg1581, ctg6588	CAM58986	beta tubulin 8 [Hordeum vulgare subsp. vulgare].
CD453364	BE604051	1DL2-0.41-1.00	REVERSE	-5	20	60.1	55	71.96	GAGGAGCCCTTGAGCTTCTT	HI057G3	ctg4080	EAY76084	hypothetical protein OsI_003931 [Oryza sativa (indica cultivar-group)].
BQ162278	BE496916	1DS1-0.59-0.70	REVERSE	-11	21	59.31	47.62	72.73	GAAGCGCATTAGCAGCTTTAC	HD079A4	ctg2866	EAY96397	hypothetical protein OsI_017630 [Oryza sativa (indica cultivar-group)].
BQ170844	BF483765	C-2AL1-0.85	REVERSE	-5	23	60.05	43.48	89.04	TGATATTCGGGGATCACTACATC	HB019H14	ctg2840	EAY95951	hypothetical protein OsI_017184 [Oryza sativa (indica cultivar-group)].
CD452596	BE443016	C-6DS2-0.45	REVERSE	-1	21	60.21	52.38	77.5	AGTCGCCTTGCAGACAGTAGA	HD085B13	ctg7283	NP_001046181	Os02g0194800 [Oryza sativa (japonica cultivar-group)].
CD373551	BE406474	C-6AS1-0.35	REVERSE	-6	24	59.57	45.83	90.33	GCAGAACTCATCTACTGCTTGATC	RI037P14	ctg1540	Q41852	40S ribosomal protein S21.
BQ168982	BG314532	2DS	REVERSE	-11	24	59.83	45.83	92.89	GTAGAACAGGATATACGCTGGGTT	RI044G4	ctg12156	NP_001060536	Os07g0661300 [Oryza sativa (japonica cultivar-group)].
BQ166985	BG263053	4D	REVERSE	-1	24	59.96	41.67	94.16	TGTACATTGACTGGTTCATCACTG	HI093D19, RI003N5, RI015I19, RI001M18	ctg2158, ctg445, ctg5423, ctg6288	EAY81445	hypothetical protein OsI_035404 [Oryza sativa (indica cultivar-group)].
CD452528	BE443191	C-4BL1-0.71	REVERSE	-1	21	60.63	52.38	73.24	AGTCGACCTCCTCAATCTTGG	HD029N2	ctg5682	EAY89450	hypothetical protein OsI_010683 [Oryza sativa (indica cultivar-group)].
CD453959	BF473581	C-4DS1-0.53	REVERSE	-17	23	61.05	43.48	79.1	GCTCTTCTCATGCTTCTGTTTCA	RI035F8	ctg6764	NP_001064756	Os10g0456600 [Oryza sativa (japonica cultivar-group)].
BQ172235	BF478837	C-2AS5-0.78	REVERSE	-10	24	59.84	45.83	93.03	GCTTAGAGGCGTCTTCTTTCTAGA	HI082B7	ctg3301	AAF02877	Unknown protein [Arabidopsis thaliana].
CD454036	BE499648	C-2BS1-0.53	REVERSE	-3	21	60.26	47.62	76.95	TAGACTTCGACGTTCCATTGC	HB017P14	ctg9894	CAD30024	ferredoxin-NADP(H) oxidoreductase [Triticum aestivum].
BQ161074	BE490678	3DL2-0.27-0.81	REVERSE	-18	25	59.97	44	89.29	GCCTACTCAGAAATGGTAGGTGTAA	HI059M12	ctg5281	BAA34675	wpk4 protein kinase [Triticum aestivum].
BQ170815	BF483824	3DL2-0.27-0.81	REVERSE	-10	24	60.05	41.67	94.08	CTTTCTCTCGAAAAAGGTCTTCAG	HI012B19	ctg7899	EAZ40773	hypothetical protein OsJ_024256 [Oryza sativa (japonica cultivar-group)].
CD452775	BE444473	5AL23-0.87-1.00	REVERSE	-5	23	59.7	47.83	86.54	GTAGAAGGGCTCACAGTTGATGT	RI040B16	ctg417	EAZ27169	hypothetical protein OsJ_010652 [Oryza sativa (japonica cultivar-group)].
CD373629	BE404540	C-7DS5-0.36	REVERSE	-1	20	59.97	55	74.27	AGTTGACGACATCCAGGACC	HD023B3	ctg5820	NP_001055136	Os05g0301700 [Oryza sativa (japonica cultivar-group)].
BQ168434	BF474826	4DL13-0.56-0.71	REVERSE	-1	23	60.38	43.48	85.75	AAGGATTTAGAAGCTCGTCTTGC	RI003N23	ctg5476	NP_001048746	Os03g0114800 [Oryza sativa (japonica cultivar-group)].
BQ167301	BE422971	C3D	REVERSE	-6	24	60.42	41.67	90.4	AAATGGAAAGAGTAGAAGCAGCTG	HI055K16	ctg1237	NP_001043754	Os01g0656200 [Oryza sativa (japonica cultivar-group)].
CD373662	BE404868	3DS3-0.24-0.55	REVERSE	-2	21	60.51	47.62	74.48	GTTCATGTCAAGCATTCCCTG	HD008A3, HI012B19	ctg1610, ctg7899	EAZ10773	hypothetical protein OsJ_000598 [Oryza sativa (japonica cultivar-group)].
BQ170027	BE500648	3BL7-0.63-1.00	REVERSE	-5	22	60.29	50	81.63	CCAGAACGCTACAGGAGAAAAC	RI025E6	ctg11208	BAC16040	hypothetical protein [Oryza sativa (japonica cultivar-group)].
BQ171899	BE605229	C-4BL1-0.71	REVERSE	-9	22	59.56	50	80.21	GAGATCTGGATGGACTTGACCT	RI004F17	ctg3103	EAZ26372	hypothetical protein OsJ_009855 [Oryza sativa (japonica cultivar-group)].
CD373616	BE403721	C-3AL3-0.42	REVERSE	-8	22	59.94	54.55	83.96	AGCAGGTCTCTGAACCAGTAGG	HD049E18	ctg1999	EAY86111	hypothetical protein OsI_007344 [Oryza sativa (indica cultivar-group)].
CD373594	BE403519	C-6AS1-0.35	REVERSE	-3	22	59.66	45.45	81.15	GCTGGATTTGCTTTAGCTCTTC	RI037P14	ctg1540	EAZ22141	hypothetical protein OsJ_005624 [Oryza sativa (japonica cultivar-group)].
CD452552	BE443363	4DS2-0.82-1.00	REVERSE	-17	20	60.64	60	68.19	CTGCTCCCACCTAAGGTCCT	HD075H23, RI030H16	ctg7371, ctg7777	EAZ28258	hypothetical protein OsJ_011741 [Oryza sativa (japonica cultivar-group)].
BQ168911	BG314402	C-4BS4-0.37	REVERSE	-1	22	60.41	40.91	80.51	CAGTGATTGTCAAAATTGTGGC	RI034M17, RI045A20, HI080E7, HI070N6, RI045H10, RI042M12, HI010B3, RI036L4, RI049J21	ctg12643, ctg2532, ctg3629, ctg4331, ctg4333, ctg6081, ctg6185, ctg6993, ctg7447	ABO14802	GATA-type zinc finger protein [Triticum aestivum].
BQ167065	BF473320	4DS1-0.53-0.67	REVERSE	-20	20	60.81	60	66.46	CCGTACTCATCCAGAGCCAG	HD053O22	ctg4745	EAZ17308	hypothetical protein OsJ_031517 [Oryza sativa (japonica cultivar-group)].
BQ162070	BM135193	4DS1-0.53-0.67	REVERSE	-2	23	60.71	43.48	80.83	ATTTCTTCTCCTTGACATGGACC	HI089O15	ctg4001	EAY80084	hypothetical protein OsI_034043 [Oryza sativa (indica cultivar-group)].
BQ171551	BF428648	4DS3-0.67-0.82	REVERSE	-3	22	59.97	40.91	84.25	TTTCTTATGGATGCACATCGTC	HD086O16	ctg6153	ABN45792	serine/threonine protein kinase [Hordeum vulgare subsp. vulgare].
CD453648	BF200654	4DS3-0.67-0.82	REVERSE	-16	24	60.23	45.83	92.32	CCGAACTATCTCATAGATAACCCG	RI044K20	ctg776	EAY80478	hypothetical protein OsI_034437 [Oryza sativa (indica cultivar-group)].
BQ161602	BM135426	6BL5-0.40-1.00	REVERSE	-5	24	60.72	41.67	87.38	ATTAATGGTGGACTTGATCTGCTC	HD009M20	ctg7898	NP_001067634	Os11g0256200 [Oryza sativa (japonica cultivar-group)].
BQ171703	BE591254	4DS2-0.82-1.00	REVERSE	-1	20	59.14	60	65.95	GTACCCACCCTGGATGTAGG	HD082A10	ctg3103	EAY91788	hypothetical protein OsI_013021 [Oryza sativa (indica cultivar-group)].
BQ167239	BE423257	C-6AS1-0.35	REVERSE	-3	22	60.58	45.45	77.11	ACACGCACATCTCCAGAATGTA	HD082A10	ctg3103	DAA05691	TPA_inf: histidine-containing phosphotransfer protein 2 [Triticum aestivum].
BQ169385	BE498307	5BS8-0.56-0.71	REVERSE	-17	24	59.7	41.67	91.59	AGTGTCATTTCTTCTTGGAGGTCT	HI090K7	ctg7899	NP_001051038	Os03g0708600 [Oryza sativa (japonica cultivar-group)].
BQ162410	BE403939	C-4BS4-0.37	REVERSE	-19	21	60.27	57.14	75.22	GGGAGGGAAGAGGGTTATCTC	RI024N6	ctg10387	NP_001050950	Os03g0690000 [Oryza sativa (japonica cultivar-group)].
BQ169458	BF482849	4DS2-0.82-1.00	REVERSE	-1	20	60.69	55	67.65	ATTCGAGGATCCTCTCTCCG	RI039B2	ctg2918	NP_001063986	Os09g0570400 [Oryza sativa (japonica cultivar-group)].
BQ166900	BG262757	C-4AL12-0.43	REVERSE	-8	23	60.19	47.83	85.99	AGAGCTAAGAGCATGATCACAGC	HI008O13	ctg9316	CAD79703	H0302E05.6 [Oryza sativa (indica cultivar-group)].
CD452682	BE444421	7AS1-0.89-1.00	REVERSE	-1	22	60.14	50	83.21	AGCCAATGTAGTACATGGGGTC	RI015N2	ctg4070	CAB71336	putative acid phosphatase [Hordeum vulgare subsp. vulgare].
BQ161768	BM136696	4DL12-0.71-1.00	REVERSE	-1	22	59.79	45.45	82.47	AGTTCTTCCTTTGAACGACCTG	HD074E24	ctg992	NP_001043988	Os01g0701400 [Oryza sativa (japonica cultivar-group)].
BQ167770	BE398523	C-4BL1-0.71	REVERSE	-5	22	60.26	50	81.96	GAAGATGCCACTTACCTCGAAG	HD010H9	ctg2848	AAK49425	protein disulfide isomerase 3 precursor [Triticum aestivum].
CD453976	BG262664	4DL13-0.56-0.71	REVERSE	-12	21	60.27	52.38	75.22	TACACATCGTTCTCTGCCTCC	HI002O16, HD072L12, RI024H7	ctg3857, ctg5733, ctg5794	BAC76688	27K protein [Triticum aestivum].
CD454282	BF202695	C-4BL1-0.71	REVERSE	-19	20	61.05	50	64.12	GGCAGTTGACCCTGATTTCA	HI062K19	ctg3413	NP_001050434	Os03g0434500 [Oryza sativa (japonica cultivar-group)].
BQ169100	BF293273	C-4DL9-0.31	REVERSE	-7	21	60.58	52.38	73.78	TACGAGCAGCGTAGACAAAGG	HI005L15	ctg2861	EAY99653	hypothetical protein OsI_020886 [Oryza sativa (indica cultivar-group)].
CD452564	BE443291	C-4BL1-0.71	REVERSE	-1	22	58.67	40.91	69.64	TCCGAGATCTTCGTCACATATT	HD083P17	ctg3456	EAZ26712	hypothetical protein OsJ_010195 [Oryza sativa (japonica cultivar-group)].
CD452609	BE443537	C-4BL1-0.71	REVERSE	-6	22	60.25	54.55	82.06	CTGATGAGACCAAGGTCCTCTC	HD067A13	ctg4740	EAZ26776	hypothetical protein OsJ_010259 [Oryza sativa (japonica cultivar-group)].
BQ162503	BE352626	C-4BL1-0.71	REVERSE	-2	25	59.79	40	87.48	GAATCTCTCACCAAATCTGAAGAAG	HI083H24	ctg17	NP_001049689	Os03g0271200 [Oryza sativa (japonica cultivar-group)].
BQ162357	BE496889	C-4BL1-0.71	REVERSE	-1	24	60.06	45.83	93.94	AGTATCCTGCTATGCCAACTAAGG	HD030L15	ctg6231	NP_001049932	Os03g0314200 [Oryza sativa (japonica cultivar-group)].
BQ170086	BE500816	6DS2-0.45-0.79	REVERSE	-2	23	59.83	43.48	87.91	AACTTGTTCGCAACATAGAGGAG	RI016K11	ctg3853	EAZ14553	hypothetical protein OsJ_004378 [Oryza sativa (japonica cultivar-group)].
BQ171239	BG263487	4DL9-0.31-0.56	REVERSE	-1	21	59.09	42.86	70.49	AGTGCAAAACCAATGGAGAAC	RI013E13	ctg11447	NP_001049496	Os03g0237600 [Oryza sativa (japonica cultivar-group)].
BQ168635	BG606739	4DL12-0.71-1.00	REVERSE	-4	22	59.84	40.91	82.95	GATCTTCACAAATGGTGGAACA	HI083H24, RI012C18	ctg17, ctg3466	EAZ25866	hypothetical protein OsJ_009349 [Oryza sativa (japonica cultivar-group)].
CD453492	BE497108	C-4BL1-0.71	REVERSE	-2	24	59.91	50	93.73	TCTAGTGATACACCCTTAGGAGGG	HD096H14	ctg5845	EAZ19831	hypothetical protein OsJ_034040 [Oryza sativa (japonica cultivar-group)].
CD453521	BE517664	4DL13-0.56-0.71	REVERSE	-19	23	60.71	43.48	82.53	CAGCCTTGATGTTCAACTTGACT	HD010H9	ctg2848	NP_001049405	Os03g0219900 [Oryza sativa (japonica cultivar-group)].
BQ161003	BE489136	4DL13-0.56-0.71	REVERSE	-6	21	59.75	47.62	77.13	CTCCTACGTTTGGCAATCTTG	HD069A8	ctg8321	EAZ25984	hypothetical protein OsJ_009467 [Oryza sativa (japonica cultivar-group)].
BQ161393	BE443004	4DL9-0.31-0.56	REVERSE	-1	21	60.53	47.62	74.27	ACTCTTCCTTGATGCGCTTCT	HI066L15, RI016L24	ctg3148, ctg3414	NP_001049510	Os03g0240700 [Oryza sativa (japonica cultivar-group)].
CD454018	BE497989	4DL9-0.31-0.56	REVERSE	-5	20	59.96	45	74.14	GAACATCTCGCATTGAGCAA	RI043F1, HI012N23	ctg3103, ctg8837	NP_001049588	Os03g0254800 [Oryza sativa (japonica cultivar-group)].
CD373611	BE403628	4BL5-0.86-1.00	REVERSE	-1	25	59.64	44	85.99	AATCTAACGAGTAGCAGATCTGCTC	RI004C18	ctg3894	EAZ25855	hypothetical protein OsJ_009338 [Oryza sativa (japonica cultivar-group)].
BQ161823	BM138075	4DL9-0.31-0.56	REVERSE	-2	22	60.54	45.45	79.21	AACGTGATCTGAAAGAACCGAC	RI011F13	ctg5845	NP_001049576	Os03g0252800 [Oryza sativa (japonica cultivar-group)].
BQ168846	BG314076	C-4BL1-0.71	REVERSE	-1	21	60.49	42.86	73.05	CAAAGGACAAATTCTGGCATG	HD049E18	ctg1999	ABF95375	kinesin like protein, putative, expressed [Oryza sativa (japonica cultivar-group)].
BQ165933	BE518042	4DL9-0.31-0.56	REVERSE	-3	23	60.14	43.48	88.23	CTGAATCGTAGAAATCACTTCCG	HD067N8	ctg2764	EAY89375	hypothetical protein OsI_010608 [Oryza sativa (indica cultivar-group)].
BQ165935	BE518174	C-4BL1-0.71	REVERSE	-15	23	60.38	56.52	85.8	GCTCCAGGTAGTGCTGTAGTGAC	RI044D21	ctg8337	EAZ26410	hypothetical protein OsJ_009893 [Oryza sativa (japonica cultivar-group)].
CD452486	BE442811	C-4BL1-0.71	REVERSE	-20	22	59.88	50	83.43	GCCTCATCTTCTTGTCCAGACT	HD090K23, HD054C6	ctg3858, ctg5583	EAY89527	hypothetical protein OsI_010760 [Oryza sativa (indica cultivar-group)].
CD452964	BE446076	C-4BL1-0.71	REVERSE	-8	20	59.94	50	74.01	GAAGTTGGGGTTCAACTCCA	HD096H1	ctg7500	AAC28850	MAP kinase homolog [Triticum aestivum].
BQ161426	BE443691	C-4DL9-0.31	REVERSE	-19	20	59.48	50	69.36	ATACTGCCACGGGTTGAACT	HD062G14	ctg417	EAZ26431	hypothetical protein OsJ_009914 [Oryza sativa (japonica cultivar-group)].
CD373466	BE426767	4BL1-0.71-1.00*	REVERSE	-20	22	59.79	45.45	82.53	ACAAGGCTTTTTGTGACTCCTC	RI024H7	ctg5794	EAZ24672	hypothetical protein OsJ_008155 [Oryza sativa (japonica cultivar-group)].
CD452519	BE442961	4DL9-0.31-0.56	REVERSE	-2	24	60.06	41.67	94	TTAGTAGAAACCTTCCTGTTTGGC	HD004G9	ctg2203	EAY89466	hypothetical protein OsI_010699 [Oryza sativa (indica cultivar-group)].
BQ161965	BM134287	4DL12-0.71-1.00	REVERSE	-1	21	60.54	52.38	74.21	GTCTTCCAGTGACCGGTTTCT	HD079E9, HD067C24	ctg5420, ctg8337	EAY88697	hypothetical protein OsI_009930 [Oryza sativa (indica cultivar-group)].
BQ161952	BM138212	4D	REVERSE	-17	23	60.01	43.48	89.47	TGAATCTCCCAGACGTGATAAGT	HD050N3	ctg3413	AAC63961	pyruvate dehydrogenase kinase isoform 1; PDK1 [Zea mays].
CD454217	BE637729	C-4AL12-0.43	REVERSE	-13	23	59.81	43.48	87.64	GGTTGCAAAGCTGGTCTATCTTA	RI052L7	ctg6010	NP_001068547	Os11g0704800 [Oryza sativa (japonica cultivar-group)].
CD452909	BE444731	C-4DL9-0.31	REVERSE	-1	24	59.65	41.67	91.09	TACAATGGATGAGCTATTCAGAGG	HD005D15	ctg8978	Q42831	Non-symbiotic hemoglobin (HORvu GLB1) (Nonlegume hemoglobin).
CD373573	BE403881	C-4AL12-0.43	REVERSE	-3	22	60.28	50	81.82	TCTGCAGTGACATAGATGGAGG	HD076I24	ctg8667	NP_001049500	Os03g0238600 [Oryza sativa (japonica cultivar-group)].
CD453996	BE498038	C-2AL1-0.85	REVERSE	-1	22	58.04	45.45	63.27	ACATATGCCAGTCACTACCACA	RI052L21	ctg3316	AAD10483	p34cdc2 [Triticum aestivum].
CD373605	BE403378	5AL23-0.87-1.00	REVERSE	-18	20	60.3	50	69.93	ACTTTGCGACCGACTCAAAC	HI010J1	ctg271	EAZ16944	hypothetical protein OsJ_031153 [Oryza sativa (japonica cultivar-group)].
CD373633	BE404665	5AL23-0.87-1.00	REVERSE	-10	22	59.84	40.91	82.95	GGTCTTCACAATGGATTTCACA	RI045G23	ctg11184	EAZ43098	hypothetical protein OsJ_026581 [Oryza sativa (japonica cultivar-group)].
CD452418	BE442582	5AL23-0.87-1.00	REVERSE	-5	24	59.96	41.67	94.14	AGAGTTCACTTTCTCCTCAATGCT	HD031O15	ctg6500	NP_001048830	Os03g0127000 [Oryza sativa (japonica cultivar-group)].
CD373569	BE403814	4DL12-0.71-1.00	REVERSE	-1	23	60.39	47.83	85.73	CTTCATCCGGTCTAAGAAGCTCT	HD049E18, HI069A17, RI040N9	ctg1999, ctg6851, ctg9782	EAY73950	hypothetical protein OsI_001797 [Oryza sativa (indica cultivar-group)].
BQ171805	BE591666	5AL23-0.87-1.00	REVERSE	-13	23	59.79	52.17	87.49	ATGTCTCCTCCTCTACTCCGTCT	HD018B23	ctg4070	NP_001048771	Os03g0118200 [Oryza sativa (japonica cultivar-group)].
BQ168699	BG312582	5AL23-0.87-1.00	REVERSE	-17	24	60.5	45.83	89.55	TCTAGAAGAGATTCGACCTCTTGC	HI061K22, HD083C4	ctg5589, ctg7633	CAB56225	ribophorin I [Hordeum vulgare].
CD453979	BG262703	4DS3-0.67-1.00*	REVERSE	-10	24	59.99	45.83	94.5	CTACGTAGCTTTCTGGCACATAGA	RI024H7	ctg5794	AAG49550	putative thiamine biosythesis protein ThiC [Poa secunda].
BQ162125	BM138423	4DS2-0.82-1.00	REVERSE	-6	22	61.04	45.45	74.2	GACACCAAGGGATTGAACACAT	RI030E19	ctg7997	CAA78822	protein zx [Hordeum vulgare subsp. vulgare].
CD373590	BE403491	4DS3-0.67-0.82	REVERSE	-8	21	59.89	52.38	78.48	CACATAAGCTCCAAGCTGGTC	HI065J10, RI040N9	ctg4985, ctg9782	AAY41607	Crs-1 [Agrostis stolonifera].
BQ161126	BE489890	C-4BS4-0.37	REVERSE	-1	20	59.44	50	68.98	CTTGTTCTTGTCGAGCCATG	HD089E17	ctg6254	EAY91751	hypothetical protein OsI_012984 [Oryza sativa (indica cultivar-group)].
CD453499	BE497184	C-4DS1-0.53	REVERSE	-1	20	60.93	50	63.62	CAAATGCTTCCCTTCTTCCC	RI024N6	ctg10387	AAX95419	4-alpha-methyl-sterol C4-methyl-oxidase [Oryza sativa (japonica cultivar-group)].
BQ161342	BE442814	C-5DL1-0.60	REVERSE	-17	24	59.67	45.83	91.3	GTGAAAAGAGGGATCCTACTCTTG	RI024H7, HI003L15	ctg5794, ctg7777	EAZ19365	hypothetical protein OsJ_033574 [Oryza sativa (japonica cultivar-group)].
BQ171637	BE592000	C-4AL12-0.43	REVERSE	-10	22	60.28	40.91	81.75	AGCTGCAAATAGTTGCTTCCAT	HD050L17, HD072L12	ctg1093, ctg5733	CAB45912	putative protein [Arabidopsis thaliana].
CD452925	BE444820	C-1DL4-0.18	REVERSE	-14	23	60.01	43.48	89.52	GCGAGCCTTTCTCTTATCTTTTC	HD087N15, HI012N23	ctg417, ctg8837	EAY88221	hypothetical protein OsI_009454 [Oryza sativa (indica cultivar-group)].
BQ166499	BG262193	4DL13-0.56-0.71	REVERSE	-17	21	60.28	42.86	75.12	ATTGAATTCCTTCCATGCCTC	HD055E2	ctg6339	NP_001049277	Os03g0198300 [Oryza sativa (japonica cultivar-group)].
BQ169934	BE500196	4DL13-0.56-1.00*	REVERSE	-10	20	60.84	55	66.15	GCTTCACGTTGAGACGGTTC	HD072L23, HI009D8	ctg5845, ctg6500	CAH61266	catalase [Secale cereale].
CD373566	BE406617	4DL9-0.31-0.56	REVERSE	-1	22	59.51	40.91	79.67	AAGCAATCTTGAGATGCCTCTT	HD002M16	ctg4217	CAA76758	putative In2.1 protein [Triticum aestivum].
BQ167112	BG604639	C-4BL1-0.71	REVERSE	-17	21	59.91	47.62	78.67	TTGCAGGGTGGATATGATCTC	HI087M7	ctg5794	NP_001049825	Os03g0295600 [Oryza sativa (japonica cultivar-group)].
CD453758	BE590942	C-4BL1-0.71	REVERSE	-18	24	59.93	45.83	93.87	CACTTGATCAGATGGTTGTACCTC	RI052L7	ctg6010	NP_001049655	Os03g0266100 [Oryza sativa (japonica cultivar-group)].
CD452481	BE442776	4DL9-0.31-0.56	REVERSE	-2	25	62	40	69.6	CGTTGTGTACTCAGCATTTATTTCG	HI086M8	ctg31	NP_001049732	Os03g0279400 [Oryza sativa (japonica cultivar-group)].
BQ161547	BE445453	6DL10-0.80-1.00	REVERSE	-1	20	61.15	60	63.03	GGACTCCTGCTGCACTTGAG	RI030P20, RI022L21	ctg10257, ctg4642	EAY83972	hypothetical protein OsI_037931 [Oryza sativa (indica cultivar-group)].
BQ166266	BG604507	4DS1-0.53-0.67	REVERSE	-5	24	59.76	41.67	92.17	GCTGTAGTTCTTGACGAACATGTT	HI067I15	ctg186	AAF74220	fructose 1,6-bisphosphate aldolase precursor [Avena sativa].
CD452534	BE443280	C-5BL14-0.75*	REVERSE	-5	21	59.88	57.14	76.76	GTAGTAGAGCTCGAGGCCCAT	HI082M13	ctg3113	ABO42268	ubiquitin-like protein 5 [Hordeum vulgare].
BQ170532	BF202600	4DS1-0.53-0.67	REVERSE	-19	23	60.52	47.83	84.36	TGTAGCTACCGATCGACGATAAC	HI073O16, RI033C17	ctg3613, ctg6302	NP_001065858	Os11g0170200 [Oryza sativa (japonica cultivar-group)].
BQ161960	BM134274	4DS2-0.82-1.00	REVERSE	-9	24	60.46	41.67	88.36	CAGTTTCATCTTCAAGCACAAGAG	RI024H7, HI064E10	ctg5794, ctg6065	AAX96430	HAD-superfamily hydrolase, subfamily IA, variant 3, putative [Oryza sativa (japonica cultivar-group)].
BQ161191	BE490153	C-4AL12-0.43	REVERSE	-19	24	59.81	45.83	92.69	GTGTAGCATCCTCGTCTCTATGAA	RI030D3	ctg6494	EAZ11997	hypothetical protein OsJ_001822 [Oryza sativa (japonica cultivar-group)].
CD453669	BF473824	4DS3-0.67-0.82	REVERSE	-10	24	60.08	45.83	93.82	ATACTTCGTAAGGTCGAAGGTGAG	RI032A3	ctg6643	EAZ21378	hypothetical protein OsJ_035587 [Oryza sativa (japonica cultivar-group)].
CD452459	BE442600	C-6AL4-0.55	REVERSE	-19	20	59.69	55	71.52	GTCCTGGTATTCAGCTTCCG	RI015D15	ctg6594	EAZ45204	hypothetical protein OsJ_028687 [Oryza sativa (japonica cultivar-group)].
BQ167602	BE425033	C-5AS1-0.40	REVERSE	-12	21	59.85	42.86	78.09	AATGGTGTGGACAATTCAAGC	HI050L19	ctg8381	NP_040622	restriction alleviation protein [Enterobacteria phage lambda].
BQ166366	BF201028	6AS5-0.65-1.00	REVERSE	-4	24	60.26	41.67	91.97	GTCAACCCAATCCTTAAACAGAAG	HI083C15	ctg6601	EAZ27218	hypothetical protein OsJ_010701 [Oryza sativa (japonica cultivar-group)].
BQ167349	BE423933	6DL10-0.80-1.00	REVERSE	-16	20	61.18	55	62.83	GAACAAGACCCACACGCTGT	HI002E21	ctg934	NP_001048498	Os02g0815000 [Oryza sativa (japonica cultivar-group)].
BQ161030	BE489623	6DL6-0.29-0.80*	REVERSE	-15	24	60.1	41.67	93.57	AGATAGCTGAGAACAGCTTTCGTT	RI027B19	ctg85	NP_001048588	Os02g0826600 [Oryza sativa (japonica cultivar-group)].
CD453502	BE497213	6BL5-0.40-1.00	REVERSE	-17	21	60.5	52.38	74.57	CTCGCAGTGCTTGGTGTACTT	HI007E23	ctg4268	NP_001065060	Os10g0516100 [Oryza sativa (japonica cultivar-group)].
CD452433	BE442546	6DL1-0.47-0.68	REVERSE	-3	20	60.51	50	69.45	AGTATGGTGCATCCGCATCT	HI050L19	ctg8381	NP_001048133	Os02g0750600 [Oryza sativa (japonica cultivar-group)].
CD452744	BE443929	6AL4-0.55-0.90	REVERSE	-10	23	59.57	43.48	83.65	CTCTTTCGAAGTTAATGCGAGAC	RI003C21	ctg4444	AAO25542	GAMYB-binding protein [Hordeum vulgare subsp. vulgare].
CD373588	BE403221	6BL5-0.40-1.00	REVERSE	-17	24	59.61	41.67	90.67	ATGTTTTCCTTGTAGACTCGACCT	RI032N12	ctg678	NP_001048203	Os02g0762300 [Oryza sativa (japonica cultivar-group)].
CD452649	BE444279	6DL10-0.80-1.00	REVERSE	-17	24	59.82	41.67	92.75	GGACCCTACTTTGAAACTCAACAT	HI058N18	ctg639	AAO72552	NAC-like protein [Oryza sativa (japonica cultivar-group)].
BQ166400	BF474277	6DL10-0.80-1.00	REVERSE	-17	20	59.84	60	71.33	GGTCAGTCCGTCGAGTTCTC	RI013E18	ctg6569	EAY98900	hypothetical protein OsI_020133 [Oryza sativa (indica cultivar-group)].
BQ161846	BM137547	6DL10-0.80-1.00	REVERSE	-19	22	59.98	40.91	84.35	TTCACCTTCCAGAAAGAATGGT	HI094N12	ctg6871	BAC82943	putative receptor kinase [Oryza sativa (japonica cultivar-group)].
BQ168817	BG314263	C-6BS5-0.76	REVERSE	-20	21	60.54	52.38	74.17	GGCTGACATGTTAGCCATGTC	RI024A22	ctg4300	NP_001046018	Os02g0168900 [Oryza sativa (japonica cultivar-group)].
BQ161293	BE490565	6DS2-0.45-0.79	REVERSE	-18	23	59.75	52.17	87.04	CTAGTGAGGCTGTTAACGCTCTC	RI037P22	ctg431	EAZ02659	hypothetical protein OsI_023891 [Oryza sativa (indica cultivar-group)].
BQ167013	BG262851	6DS6-0.99-1.00	REVERSE	-14	21	60.13	42.86	78.26	GTGCACATCAAAATTGCCTCT	HD059D24	ctg2852	EAZ21489	hypothetical protein OsJ_004972 [Oryza sativa (japonica cultivar-group)].
BQ168585	BG607393	C-6AL4-0.55	REVERSE	-19	21	60.02	52.38	79.36	CTGCGAGTCCGAGATTAACAG	RI049L12	ctg6323	BAD37310	acid phosphatase-like [Oryza sativa (japonica cultivar-group)].
CD373600	BE403421	C-6BL3-0.36	REVERSE	-17	24	59.51	41.67	89.72	ATCGTAGTCGTCATCTTCATCATC	RI037P14	ctg1540	NP_001047412	Os02g0612300 [Oryza sativa (japonica cultivar-group)].
BQ171585	BE591367	C-6BL3-0.36	REVERSE	-14	22	59.75	45.45	82.1	CTTGACGAAGAAAGGTCAGGAT	HD084N14	ctg3509	EAZ23476	hypothetical protein OsJ_006959 [Oryza sativa (japonica cultivar-group)].
CD453534	BE517705	C-6BS5-0.76	REVERSE	-1	21	59.92	57.14	78.79	AGTAGTACGGCTGGAGCTTCC	RI018K22	ctg11354	AAY44603	stress responsive protein [Triticum aestivum].
CD452382	BE489882	C-6BS5-0.76	REVERSE	-18	24	60.15	45.83	93.12	TAAGCAGTGGAAGATCTAACCCTC	HI061K15	ctg26	NP_001055035	Os05g0255600 [Oryza sativa (japonica cultivar-group)].
CD454106	BE499250	C-1DS3-0.48	REVERSE	-1	22	60.28	40.91	81.75	AAGTATTGCAGCATGCCTTCTT	HB010F5	ctg9192	NP_001055087	Os05g0280200 [Oryza sativa (japonica cultivar-group)].
CD454284	BF202706	C-4DL9-0.31	REVERSE	-11	20	60.8	55	66.57	GATGACCGCTTCAACCTCTG	RI030I12	ctg3174	NP_001068278	Os11g0615700 [Oryza sativa (japonica cultivar-group)].
CD453460	BE497635	C-4DS1-0.53	REVERSE	-4	22	60.31	45.45	81.47	TCCATAACTCCTCCATTGGAAG	HD064J11	ctg6231	EAY90626	hypothetical protein OsI_011859 [Oryza sativa (indica cultivar-group)].
BQ168914	BG314411	C-4DL9-0.31	REVERSE	-12	25	59.68	40	84.74	TTCTCTCACATATATGAGCCTCCTT	RI024N6, RI017D3	ctg10387, ctg3818	EAY90253	hypothetical protein OsI_011486 [Oryza sativa (indica cultivar-group)].
BQ161554	BE446344	C4A	REVERSE	-9	24	59.48	45.83	89.4	ATACACTCTCTAACATGTGGGTGC	RI022L21, RI049I4	ctg4642, ctg4946	NP_001050360	Os03g0413400 [Oryza sativa (japonica cultivar-group)].
BQ167372	BE423310	C-4DS1-0.53	REVERSE	-4	20	60.05	60	72.41	GAGAAGGTGAGGGGAAGGTC	HI051C23	ctg899	EAY84666	hypothetical protein OsI_005899 [Oryza sativa (indica cultivar-group)].
BQ171934	BE605184	C-4DS1-0.53	REVERSE	-8	21	60.29	52.38	76.7	GTACTTGCAACCCCCGTAACT	RI050F17	ctg6010	P52409	Glucan endo-1,3-beta-glucosidase precursor ((1->3)-beta-glucan endohydrolase) ((1->3)-beta-glucanase) (Beta-1,3-endoglucanase).
BQ168755	BG312780	C-6DL6-0.29	REVERSE	-20	20	61.01	60	64.51	GACCTGACAGCGTACTTCGC	HI089H14	ctg242	EAY85033	hypothetical protein OsI_006266 [Oryza sativa (indica cultivar-group)].
CD453896	BE606884	C-6DS2-0.45	REVERSE	-2	23	59.48	43.48	84.42	ACCTTTATACGAACAGTTGGACG	HI069A18	ctg5727	EAZ22009	hypothetical protein OsJ_005492 [Oryza sativa (japonica cultivar-group)].
CD453597	BE518418	C-6DS2-0.45	REVERSE	-8	24	60.2	45.83	92.57	CACGCTCAAGTAATCACCTATCTG	HD026L21	ctg9360	NP_001045723	Os02g0122000 [Oryza sativa (japonica cultivar-group)].
