# Supplementary material for: BatchPrimer3: A high throughput web application for PCR and sequencing primer design
Source: BMC Bioinformatics. 2008 May 29;9:253. doi: 10.1186/1471-2105-9-253 (PMC2438325; doi:10.1186/1471-2105-9-253)
Supplement: Additional file 1 — BatchPrimer3 application with source code (batchprimer3.tar.gz). This is a tarred and gzipped file, in which there are two directories, "batchprimer3_cgi-bin" and "batchprimer3_htdocs", and a README.txt file for installation instructions. [file 1471-2105-9-253-S1.gz › batchprimer3/batchprimer3_htdocs/example1.txt]

>DB019K18_R1.ab1
TGCTGCCTGCGGTCGACTCTGAGGATCAACCGTCCCCCATCCCATTAAAG
GAGATCCCACTACTGTACTGCGAGCTCGAAAAGTACTCCTACATGATATC
ACATCAGAATCGCAACTGAGTACGGCGAATGCTACCCATGGACCGTCTAA
GTTGGAGAGATCTCATATTCTCGTCGAAGAAGAAGAAGAAGAAGAAGATG
CAAAAGAGCAGAAAGGAAAAGGCAGCGGGCAAAGTAAAAGGAGAACTTCA
CGGGGTTTTGCATGGTGCACCGGCCATGGTTCATGTGTAGGCTGGCCCCC
TATGCCTTTCTCTTTTTTTGTTGGTTTTCAAGACTGTCTTGTTGGTGAGA
AGTGTAAATACGGAGTGCATGCGACGAGGTTTAGGCTCATGTTTATTCTC
TGACGAAAGGTTTTGTTGAGCCATAAAAACCTGTCCCTGTGATGATCTCC
GGAGTTCCTCACGCAAATCTGCAAAATAGGGCTTAGAAAGTAAAAGCCGT
AAACAAGCAGTGCTGACTGAATCGAGAGAAAAAAAAAATAGGGCAGCGCT
GAGCAGTGGGGAAACCCGGCCCAGCCCGGACCCACTCCATAAAGCTCGAT
TTGTCGTACTGCTCGACCCACATCACCCCTGTTGCCT
>DB025J05_R1.ab1
AGGATCCCCTATAGTCACCTTTGCTTTCACCAATAGCCCGATGCCACTCC
AGCTGTATGTGTACACCATGCGTTAATGCCCTTTGGATAGTACGTACAGT
GACCTAGATAAGGATTCTAAGTTTTTCCATCTGTGGTGGTCCGGTGATGA
GTTAATTTTAGGACGTGTCGGCATGACCAGGCAACGTTTGCCTCTTCCAG
AGTACAAGTACGTGGACACTCTCATGGTTATTTCATATACTTATTGGAGT
ATAAGTACGTACGTAGACACACCCATCATTTAGGTTTTCAGGAGCACTGT
CGTAGCCGCTGTCACCGGAGATTTTTGGTTCCCCTCGCCTCCGGCCGCCG
CCTTGGCGCTGCGAGGTGGAAGAAACCTCAGTTTTTTTAAGATTATCCAG
AAGTTTTTGCTTATATCGATTGGTTGGTTCTGATCGGCAACGCCATGATG
GAGGGTGCGATGTCGTCACGAATAAAGGTACTTCGGTCTCTTCCTCTGTT
GTGGTGGTGCCTCAACGGGCGTTGCTGCGGAGCCAGAATTTTTTAATCCC
CGTGGATTTAGTATACCCGATCTTGTGGGATCTTGGGTTTGTGTACTCCC
AGCGCGGATCTGTTGAGTTTTTGTTAGTGT
>DB025J09_R1.ab1
AGGATCCATTTTCGCGCATTGATCGGACAGCTCAAGGAGCCTTGTTTCTA
TGTTGGGTGGCGCTTCCGCTCCATATGGGGCGGGTTGGCATCCTTTTGCC
ATTGTAGGTCTATGACGTAGATCTGACAAACAAGATCCGTTAGCACTTCA
CGTTCTCCTGTTTTATTTGGATCTTCCGGTTAATGTTTTATGATCCAGAT
CCGACAAATATGAGCCGTTCCCCAAACATGGTAATGGCTCAAACTGTAGA
ACTTCAGCAGATCCTCTCATGTTAAATGGTCCTTCCTGTTAATTTCTGGA
GAGTTCACATCCATTTGGCCGTTGTAGTGTGTAACGGTTTTGATCCGACA
AATATGATCCATTCCTCACATCGGACGGCTCAAGGATAGCACTTTTAAGT
GGCTCTTCCAATTAATTTGGTGATGGTTGAGTTTTGAATGCTTTGCCTTC
ATTTGGAACCAAAAATAGCAAAGAGTCCTTTTTGTGTTCTATGGATTCAC
TAAGCATGATATATGTAGGTTTATGCAGAATATTTGCTAGAGTTGGTCAT
TATATATTTTTTCCATCCGACCGCAAACT
>DB037E22_R1.ab1
TCGACTCTGAGGATCCATGTTGCTTACATATAGGGAGCTATCTAACCGTT
GCTCTTGTAATTTCTTCAATCCAAATTTGGACATCTGTCTTAGTACTTGT
TTGGCTTGGAGAAGACACTTGTCCCCGTAGTTTTTCTCTTGCAAAGACAC
AAATGATTGATCCCAATTTCAACGCTGGAATAAAAAACCAGTACGTTTAG
CGGCCGCGAATCGACGACACGATCGAGTAGGGCAACGACTAATAGAATAG
AAAATTAGCAAAAAGGAAGATAGAGCTAGAAATTAAGCAAGCAAGCGCCG
GACAGATCGAGCAAGTGCACCGCATCCGGCCAAGAGGGGTCACCACCACT
CGACAGCCTAAGCATGTCACGCAAACGACTTGTCCTAGCTACGGCTCGGA
GACTAATCAGGTTGAAAGCTCGAAGGGGATCTGAAAGTTTGAAGGAGACG
GGATAGCGTCTGGACAGATTAATCAGGTGCGTTCTCCGACAGCTTCGTCT
CAGGCTGTCAGCCGGCGTGTCAAATCCTAGCACTTCACTAATTTGCTCGG
CGATCGTCGACGCACGCCGCCGCAGCACGACGCCTACGTGCACAGCTAGC
GAGCGAGCGCCGGCACTGAACGTTTCAAGTTTCAACTCTACTATTC
>DB044D14_R1.ab1
AGGATCCCCAGTTGTCGAGCCTTTCCATGGATTGGATCTGGCCCCTGGCA
TCCTACTGCGGTCGTATCCGGCAGAAGCACCGTCGTGTGCCGTCGCGTCC
TCCTACGCCCGTATCCCGCTGAATCGTCATCATGTGCCAGCGCGTCCTAC
CCCACGCCACCACGTTGGTTCCCACGCAGCTAGGCCTTTCCATGGCCTGG
ATCTAGCACCATGCATCCTCCCTACGACTGGATTCGGCGGAACCACCATC
GCACACCACCATTGGACCTCATCTTAGTGCCGCCACCGAAGTTCATCTCG
ACGTAGATCCAATTAGTTTTTTTCAGCAAATTAAGGCTTAGAACTAAAGT
CCAAACATTAAAACTTGAAAAATTAAAATCTTCAAATCAAAGAGTAAAAA
ATAAAAGTGGATAAAAATCAAAAGTCAAGAAACTGAAATTAAAGTAAGCC
AAGAAAAGAAAAAAACTTTCGATAGCCATGTCGGAATTCGTCGGCCAACT
CTTGTCCCGACGGTCTTTATCTCATTATTCAATCCTCTTTACCCTAAAAA
GAGAGAGTAAAAGCGAGAACTGCGCGTAGCACATGTAGCAAGGCTCGCGG
TGGAGCAGCCTGCCCGCATGAGTTCAAGTCCCACTACTACAAAACAGTGT
ATATGTGACGAGTCATCAGTGACAGGCTTCATCAGTAACGGGCTTACCAC
GCCCGTCACTGATGACACACCATCAGTGACGGGCGCGTGCTCACCCG
>DB044D18_R1.ab1
TCGACTCTGAGGATCCGCACCATTCAATTTGTCTCTGGAGCAAGTGGCCA
CACCTCACCGCCCCCTGATAAATCCCGGAAGAGAAATTGTCCGTCCAGCC
TTTATAAAACCTGCAGTTCAGGATCGGATCCTCCGTCACCACCCTACCAT
CATCAACGAATCCACCCCTGAGAAGTCCACCCCTCCACCACAACACCAAC
AACAACAGATCGCCGCCATGTCCAGCTCCGGCGTCGACGGAGCGGCGAAC
CCGGCGCTGGGGCCGGACACGGACGCGCCGGCCGGCGAGGGCCTGTCGCA
GGCGCAGTTCGCGGCGGGGTGCTTCTGGAGCGTGGAGCTGGCGTACCAGC
GGCTCCCCGGCGTGGCGCGCACGGAGGTGGGCTACTCGCAGGGGCACGTC
GACGAGCCGACCTACCGCGGCGTCTGCGGCGGCGGCACGGGCCACGCCGA
GGCTGTGCGCGTGCACTACGACCCCAAGGAGTGCCCCTACGCCGTGCTCC
TCGACGTCTTCTGGGCCAAGCACAACCCCACCACGCTCAACAGACAGGTA
CGCCGATGACTAGTGCTTTGATGTTTGACGTGCGTACTGCGCAGCGCCCA
TGCCGTCGGCCTTGGCAACGGGGCCGCGCGTTCCGATCTTGACGCCGGCG
TTGCAAGGTTCAATGAACCTGGCACGGGTTCGCTTCGGGGGCTGACTCGT
TCTGAGCAAGTTGGTTCGGACCA
