# Supplementary material for: BatchPrimer3: A high throughput web application for PCR and sequencing primer design
Source: BMC Bioinformatics. 2008 May 29;9:253. doi: 10.1186/1471-2105-9-253 (PMC2438325; doi:10.1186/1471-2105-9-253)
Supplement: Additional file 1 — BatchPrimer3 application with source code (batchprimer3.tar.gz). This is a tarred and gzipped file, in which there are two directories, "batchprimer3_cgi-bin" and "batchprimer3_htdocs", and a README.txt file for installation instructions. [file 1471-2105-9-253-S1.gz › batchprimer3/batchprimer3_htdocs/example2.txt]

>DB019K18_R1.ab1
TGCTGCCTGCGGTCGACTCTGAGGATCAACCGTCCCCCATCCCATTAAAG
GAGATCCCACTACTGTACTGCGAGCTCGAAAAGTACTCCTACATGATATC
ACATCAGAATCGCAACTGAGTACGGCGAATGCTACCCATGGACCGTCTAA
GTTGGAGAGATCTCATATTCTCGTCGAAGAAGAAGAAGAAGAAGAAGATG
CAAAAGAGCAGAAAGGAAAAGGCAGCGGGCAAAGTAAAAGGAGAACTTCA
CGGGGTTTTGCATGGTGCACCGGCCATGGTTCATGTGTAGGCTGGCCCCC
TATGCCTTTCTCTTTTTTTGTTGGTTTTCAAGACTGTCTTGTTGGTGAGA
AGTGTAAATACGGAGTGCATGCGACGAGGTTTAGGCTCATGTTTATTCTC
TGACGAAAGGTTTTGTTGAGCCATAAAAACCTGTCCCTGTGATGATCTCC
GGAGTTCCTCACGCAAATCTGCAAAATAGGGCTTAGAAAGTAAAAGCCGT
AAACAAGCAGTGCTGACTGAATCGAGAGAAAAAAAAAATAGGGCAGCGCT
GAGCAGTGGGGAAACCCGGCCCAGCCCGGACCCACTCCATAAAGCTCGAT
TTGTCGTACTGCTCGACCCACATCACCCCTGTTGCCT
>DB021A21_R1.ab1
TCGACTCTGAGGATCCGACGGCCCGCGCGCCCCCCGCCTACACTCTTCCT
TCCGTTCCGCCTCTCCTCCTTTTATTACTGCTTCTCCCCGGCCCACGCCC
ACGCGCACATCGCCTCCTCCTCAGCCACCGAGATCGGAATCGGCGCCTCC
CCGCCCCCGTCTGCTTCCGCCATGGCGCCCTCTCTGCTCGGGGTCAGCTC
TCTCTCTCTCTCTCTCTCTCTCTCTGCGCAGGTCTTGCTGTGCAGCGGAA
TTGATTTTTTTTTCCTTCTGCTTCTTCGATTGGTTCCTGCAGGGGCTTAC
CAAGTCGCTGGCGATGACGGTGCTCTCGGAGGTCGGGGACAAGACCTTCT
TCGCCGCAGCGGTACGCCACCGCCTCACCTCCCGGCTACCGGTTTTCTAG
TCTCCACGTTTTTTTAGTTTGCTCTTCCGTTGCCTGCCTCGAGGCC
>DB083H04_R1.ab1
TTAGACATTTAGGGTTTTCGCCTTCTTCTTCTTCTTCTTCTTCCTCAAGA
AACAGCTCAAGGAGCTTCGTTGTAATCACCGGTATCTCGGGAAATACCAC
AAAGTAGGAGTAGGAGTTTTACCTGAACAATAGGGCTCCGAACCTGGGTA
AACCGTGTGTGTGTTCTTGTGTTGTGCGTGGTTCTAATCACGTCCTCCCT
CCTTCGATTCCTCCTTCGTCCATCGGCCCCAACATAAGCCATCCTATGAC
ATCTGCCGTGACACCATCATGACACGCACAAAAAAGATCAAGAGAGAGAC
TAGCATGTGGCTTTATTAGTGGACCTGATGTTGCCACATCGGCCTCCGGC
CATGTGGCCTTTTTATGTGCAGTCAGCCTAACAAGTGGATATGGCTAGTT
TTTAGAAACGACATCGGCAAAATCCCGAGATGTGGAATTAAGCTTGTTGT
TCAAAAACTCAGAAATTAATGCTAAATGTAATAAGGTACTTCCTCCCTTT
CAGATTGTAAGACACATCTCCTAATTCACATTAATCAATGAATGATAGTT
AGGCATTAGAATAATCATTAAAAAAGCATATAAGCACACATGCGTTCTTC
AAATATTGGTTGATTTCATATTGGAACTAGAGTTATTACCAAGACAAATG
GGCCTTACAAAGTGAAAAGAAGGAAATACTCGAAGGCTTTGTTTGGCATC
GTGTATTTTTTACTCACTAGTGTTTTTTGGTTTTTCAGGGGT
>DB088C03_R1.ab1
CTAGAGGATCCATTACGCGTCCGAGTCCTTCCTCCCTTCTTTGCATCCGT
TATTTTGGCACAAGACTTGTTGTTTTCGCGAAAATAAACAGTCTGAGAAG
GTTATAGTCATCCTAGCCTCATAGGCTCTCGTAGTTTATGCCTTCTTTTC
ACAACATCCTCTGCAAGGCGTGAATGCAGACCATGAGCCAGTGATCAGAC
GAACTTCCTTTGACAGCTATAACTGCCTCTCGATTCAAGCCAGATACTTA
TGCTTCAGCAATCAAGGAGCTGTGTGCCACAGTGCACAACTGCACGTCCC
TAAGAATTGCTCCAGTGAGATGTTTCACCTTTCACGTGCCACACGGAGCT
ATGGCTCTCCCTTCTGCATCTCTAGATGGCTTCATGTCTTGCTGTTTGTT
GGAACTTCCACCGTTCCACTGCGGTTGGTGACTGCCGCCTGTATTCCCCG
CGGTAAGGCATGGTCGCCTACGAGGCTCCGTGGCGGCAGCAAGAGCAGCA
CGGGTTTCTGAGAAGCGGCGGCGCAGTTGTGGAGGCCAAACCCAACAACG
CCGAACTTCGCTCAGCCGGAGTTCCTTTTTTGTTTTTGTTTTTGTTTTTG
CAGGAAGGAACAGCCGGAGCTCTTAAAGGGCCTTCTAAACGCCCACCTTT
GGGCCTCCGTTGGGCTGCGCCCCGTGCTCATTTTCCATAGAATTTCTTTT
CCATAGCCCGGCCGTCGTGATCTCACGAAGGTAGTAGTACAACCGAACCG
AGGCATCGGCCACAAGAAGAAGCGTCCAATTCCGAGGTTTCCAGCTCCGG
CTACGCTGCGTGTCGTGA
>DB047I11_R1.ab1
TCGACTCTGAGGATCCAAGTTCGAGACGCACCAAAGCATCGGGCCATATT
GTCTCAACAAAACCCCATCTAAACCTCTACCTTTCGAAATTTTCACCAAA
GGATCAAACTTTATCGCCAGGCACTTCAGATTCCACAGCAATAATAGTAT
CACGGGGAGACCGTGAGGCGGCAGATAATACCGTAGCGAATCCAGTGGAG
GGAAAAACACACACGAAAAGCTACCTGCTTGACGACCCGGCGAGCCAGCT
CCTCGTGGATGACGAGCTGCGCGTCCCTCTCCACCACGGCCACGGCATCC
CCCTCTTCCTCGCCGTGGTGGCCATGGTGGCGGTGCTGGTGCTGGTGCTG
GTGCTGGTGCTGGTGCTGGTGCTGGTGATGGTGATGGCCGCCTCGGCGAT
TGGGATTATTGTTGGCTTTGAT
>DH044K11_F1.ab1
CCTGCAGCATGCAAGCTTCACATGACTGCGAGCAAAACAAGCAGAGTCGA
TTCTTGTCGAAGCCTTCAGTGATAAAAGAACAAATCTGTGACAATTAATT
TGGGTCGGAGGAGTATTTATATTTATATTTATATTTATATTTATATTTAT
ATGCACTAATATAGTAATATGAAAATAACTGGAGTAGTATACATATACAC
TAATATAATACATTATAAAAATAACAGCAATGCAAATTATTAATTAACGT
AAGCTACAGTAATACATAAACATGAAACCATTGAGATTTTGCACTTGTGC
CGTTGTGCGTCTCAATAAATCTGGTGGTTACCATTCTAATTTCCTGTGTT
TATCCATACGCTACCCAATTACCCAAATACCCAACGGACAACGGATATTC
TCAACGGCAGCCGTAGCCGTACTAGCGTAGGCAGGACGACGTCTGCCGTC
GCCTGGCTCCTGTCCTGTCCTGTCCTTCCTCGCGGGCTCAGACGGCGACA
CGTGGGCTTACCCCCTAGGCCCGTTACCGCCTCATCTCCGCCGCACGGTT
CCACTCCGGCGC
