# Supplementary material for: BatchPrimer3: A high throughput web application for PCR and sequencing primer design
Source: BMC Bioinformatics. 2008 May 29;9:253. doi: 10.1186/1471-2105-9-253 (PMC2438325; doi:10.1186/1471-2105-9-253)
Supplement: Additional file 1 — BatchPrimer3 application with source code (batchprimer3.tar.gz). This is a tarred and gzipped file, in which there are two directories, "batchprimer3_cgi-bin" and "batchprimer3_htdocs", and a README.txt file for installation instructions. [file 1471-2105-9-253-S1.gz › batchprimer3/batchprimer3_htdocs/example4.txt]

>BQ161011
GGAAATTTTACGAGTTTGTGCCTTGGACTGGGACAGTAAGCTGGGACATT
GCTCCTTGGGGTCACTGGAGGATGTCTGGCGAGAACAAAAATCATCTGGT
AGAAATAGAAGCAACCACCAAAGAACCGGGGACTGCTTTGCGAGCCCCAA
CAATGGAGGCTGGATTGGTACCAGCATGCAAAGACACCTGTTATGGAGAT
CTCAAGCTGCAAATGTGGGAAAAGAAATACGATGGGAGCAAAGGGAAGAT
AATACTTGACACGACAAGCAACATGGCAGCGGTGGAAGTTGGGGGAGGTC
CCTGGTTCAACGGGTGGAAAGGCACGACTGCTTCGCCTGAGCTTGTGAAT
AACATCGTTGGTACTCAGATCGACGTGGAGAGCCTGTTCCCAATTCCATT
TCTCAAGCCCCCTGGTCTGT
>BQ169986
GGACTNNNNNNNNNNATGGATCATTCTTGGGATATTTTCACTCATTAGAC
TTGAAGCTGATTACCTTCTTGTTGTTGGAGTTTGCTTGACTCTAAGCCTT
GCGAACATCGTGGGATTCACCNNNNNNNNNNGAAGAACATCCGAGCTTTT
GCTGAAAATGCCGCTCAAAACGCCATCACATCCCGCATCACATCATCCCT
GCAGTCAGCATTCGGTATT
>BQ166701
CGTATGAAATGGTCCCTAAGATGTATGATTCTCTCTTTGACGAGGTTGCC
TGGGCGACAGAAGATGAGCCAACACAAGAACTCCAGGACTCCTTCCGATT
CAAGCAGTACCTGTTGCTTGTGAGAATCTTGGAGAGAAAAACTCCTCCAA
AGCAGAAAGCAAAGAACAGCAAAGATGAGGATGAACCTGTTATCTATCCG
AAGTTGGAGGACGAAATTTTCCGTGAGCTTAGTTCGTGGTCTTTCACTTT
CCCAATTCGTGCCGAACAGTCAGCTCAGCAGGAGCTGAAGAACTACAAGG
AGATGGGCTTGGTGATGTGCGTTAAAGCCGAAGCGATTCCGAAGTTCCGC
AAGAAGCTGGAGGCCTTGGTATCTGAAT
>BQ162199
AGCTGAGGCAAGCTAAAGACGAAGTAGATAAGCCAGGGCTTCAAGTAATG
NNNNNNNNNNATATGCTTCCAACTTTCTCCGAAAGCGCAGTTACGCTTAT
AAAGGGNNNNNNNNNNAAAGTTTCTTGAATCGATAATAGAGGCTCCCGAA
AATGACTGGAATAGGCTGTTGCTTGATGGACTTACAGTTGGAAAGGGAGA
TNNNNNNNNNNCGCTGTTACCAAGAAGAGAATTGAGAGAATCTTGATTCG
CACGGAAGGAGGTTCTTATCAGNNNNNNNNNNTATAAAAGAGATACAAGC
TAGAGCAGAGGAAATAGTGAACCGGCTTCAAGGCCCAGCTGTG
>CD373669
ACGGGGATTATCTCCTTCCATTCAAGACAGGGGCCTTTCTCGCAAGAGCA
CCAGTACAACCTGTCATTTTAAGATACCCTTACAAGAGATTCAGTCCAGC
ATGGGACTCCATGGATGGGGCACGCCATGTATTTCTGCTCCTTTGTCAGT
TTGTGAATCATCTAGAGGTTGTGCATTTGCCTGTGTACTATCCTTCTGAG
CAAGAAAAAGATGATCCGAAGCTCTACGCAGATAATGTACGGAAATTAAT
GGCAGTGGAGGGAAACTTGATTCTTTCAGATCTTGGGTTAGCGGAGAAGC
GAGTGTACCATGCAGCCCTGAATGGTAATAATAGTCTGCCTCGTGCCTTA
CACAAGAAAGATGATT
>CD452483
GCGACGCGCTCATCTGCAGCATCTCCCCCTGGCCGGTGCCGACGGCGTGC
CTCGTCGACTCCACCACCGACTTCCTCCGCAGCATCCACGAGGGCCTCCA
CTGGAACCTCCGGAAGACGCAGACGCTCGACGGCCCGCGCGACT
>CD454153
GCTCTGCGGAAAACCAGGCGTTTGGGCATGTTGCGCCCCCAAAGTCTTCA
AACTTTTTTGGTGAATACGGGATGGACAGTGGATATCACAAGAAATCTAC
TTCTGGTGCATCCAAAATGCAGGTCGAGGAAAGTAGCGAAGCAAGACAGA
AGTTCTCAAATGCAAAGTCTATTTCATCTTCTCAGTTTTTCGGTGATCAA
GCCAATTTAGAAAAAGAGGGCCAAATCTCCCTCCAAAAATTCTCTGGATC
CTCTGCCATTTCAAGTGCTGATCTGTTTGCCCAACAAGCGAACAATTCTA
ATGCCGATCTGAGTGCTTCGGATTTGATCAACAGAATCTCCTTCCAGGCC
ACTCAGGACTTGACCTCTCTCAAGAGCATGGCTGGGCAGACTGGGAAGAA
GCTGACATCTATGGCGTCCAACATCATATCTGATCTTGACCGGATCCTCT
>CD453480
ACGCTGACCGACCAATAGCAGTGTGGATANNNNNNNNNNAGCATTTGAAG
AGGCAAAACCTGTTATTGCTGCTCTAAAGGAACAAGGAGCGTCTAGTGTT
GGGGCTGCANNNNNNNNNNGGTAGTTGCAGAGCTAGGGAAAGCTAATGAG
ATCCAGGCAGCTGTTATGTCGCACCCTTCATTTGTTACTNNNNNNNNNNG
AAATGCCCCATCTCTATACTTGGAGCTGAAACCGACGTAATGTCCCCACC
AGAATTGGTCAAGGAGTTCGAGCAGGTTCTANNNNNNNNNNTCACTTTGT
CAAGATCTTCCCTGGGGTTTCTCATGGATGGACCGTAAGATACAAAAGCG
AAGACGCAGCTGCTGTGAAGAGCGCCGAGGAAGCCTTGGCGGACATGGTT
GACTGGTTTAACAAGAACCTCAAG
>CD452932
CTACCAACAGGCCAGACATTATAGACCCTGCCCTCCTTAGGCCAGGGCGT
CTTGATCAGCTTATCTACATCCCTCTTCCTGATGTCGAGTCGAGGCACCA
GATCTTCAAAGCTTGCCTCAGAAAGTCTCCTTTGGCCAAGGATATTGATC
TGAGTGCTCTTGCCAAGTACACTCAAGGGTTCAGCGGTGCTGATATCACT
GAAATTTGCCAGCGTGCTTGCAAGTATGCCATCAGGGAGAACATCGAGAA
GGACATCGAGAGGGAGAGGCGGAGGAAGGACAACCCTGAAGCCATGGAGG
AGGACGAGGGTGATGAGGTTGCTGAGATCAGGGCTGCCCACTTTGAGGAG
TCGATGAAGTATGCTCGCCGGAGCGTGAGCGACGCTGACATCCGCAAGTA
CCAGGCCTTTGCTCAGACTCTGCAGCAGTCTCGTGGATTCGGCAGCGAGT
TCCGGTTCC
>BQ170203
TGGGAGATGTGCTTTGGAACCTGGAGTTTGCTCTTCAGATGCAGGAAAGC
GCGGAGGAGAGCGGAAGCTTCGGCTGTGGGATGTCGGATGAGGAGGGCGC
TCCCCTGGTGATGGCTGGAAAGAAGGATCCCAATGACCCGTCAATCGATT
CAAGCACCACCACGACCACGACAACTTCCCTAAGCATGGGCGACCAGAGC
GTCGCGAGCATCGACTCGGACGGGCTGACGCCGAGCGCGGTCTTCTCGCA
GATCATGAACCCCAAGGGGCGGT
>CD373530
CCCACGTTCTGGGTGTGGATCACTACAACACTGCCCGTGGTGTCCAGAAG
GTTCTTCAGAACTATAAGAATCTTCAGGATATCATTGCCATTTTGGGTAT
GGATGAGCTCAGTGAAGATGATAAGATGACGGTTGCTCGTGCAAGGAAGA
TCCAGAAGTTCCTGAGCCAGCCTTTCCACGTTGCCGAAGTTTTCACTGGT
GCTCCAGGGAAGTATGTGGATCTTAAGGAGGGTGTTCAAAGTTTCCAGGG
TGTTTTGGACGGCAAGTACGACGACATCTCCGAGCACGCGTTCTACATGG
TTGGAGGCATCGACGAAGTCATCGCCAAGGCAGAGAAGATCGCCAGCGAG
AACGCTT
>CD373442
GCTTCGGCCACGACTGGGACGAGACGTGCATGCAGATGGACGAGGTGCTG
TCAGGGGTGGCTGAGACCATAAAGAACTTTGCGGTGATTTACCTCGTCGA
CATCACGGAGGTTCCTGACTTCAACACCATGTACGAGGTGTATGATCCGT
CAACGGTGATGTTTTTTTTCCGCAACAAGCACATCATGATTGATTTCGGG
ACGGGAAACAACNNNNNNNNNNGAAAGACAAGCAAGAGTTTTTTGACATT
GTGGAGACTGTTTACAGAGGAGCTCGTAAGGGGGGTGGTCTGGTGATTGC
TCCCAAGGATTACTCCACAAAATACCGTTAC
>CD454683
GCCCACGCATGTGCATTGACGATGGCCGTGTTGTCAGCAACTTTGTTGCT
CAGGCGCTAAGGAAGGAGCCTTTGACGGTTTACGGCGATGGCAAGCAGAC
CAGGAGTTTCCAATACGTTTCTGATTTGGTTGAGGGGTTGATGAGGCTGA
TGGAAGGTGACCACATAGGGCCATTCAACTTGGGTAACCCTGGTGAGTTC
ACCATGCTGGAGCTGGCCAAGGTTGTCCAGGACACCATCGACCCGAATGC
ACGGATCGAGTTCCGTGAGAACACCCAGGACGACCCGCACAAGCGCAAGC
CAGACATCACCAAGGCCAAGGAGCAGCTCGGGTGGGAGCCGAAGATCGCC
CTCCGTGACGGTCTTCCCCTCATGGTCACTGACTTCCGCAAGCGGATCTT
CGGCGACCAAGATAGCGCCACCACCGCCACCGAAGGCCAGT
>BQ170719
CTGGACGTGGTCATGATGGCCGACTTGACCGCCGACGGCGACCAGTCCGG
GTGCGCCTTCTTCACGAGCGCCACGATGCCGGTGACGTGCGGCGCGGCCA
TGGACGTGCCGGAGGCAACGTTGTAGCTGTACGACTCCGTGCCATCGATA
GGCACCATCGACGGCCACGCGGCGAGGATGTTGAGCCCCGGCGCCATGAT
GTCGGGCTTGAGCACGCCGGGGCTGGCCGCGTTCGGCCCGCGGGACGAGA
AGGCCGCGACGATAGGCGCCGGCTTCACGTGAACAATCGAGCTGTTGAAC
AGTATCGTTGCAGTGTGGGCGGCCGCCGTCGAGCCCACCCTGGCGTAGCC
CATGATCTTGGCGCCGTCGGTCGCTGTCACCTGTGACATTGGGAGGTTAT
AA
>BQ169693
AGAGGCATGCAGAGAATGCGTCATCCTCTAATCCAAGGCCGTTCAAGACG
GAAAGCCCTAGGAAACATGGCATTTTCTCTCATCAAAACTCGTGTAAGAA
ATCCAACAAAGGAAATCTTAAGCCACCTAATAATGCTCCANNNNNNNNNN
CAAAAGTTCCATGACCTTATCACGGTCATATTCATTAGGAAGCCTGGCTA
ATGCCAAAGCGCCAGTTCCTTCACCACGAGGT
>CD453889
TCCCCGCTGGTCACAGCNNNNNNNNNNTCCTCAGAGTGTTGGAACCAAGC
TTGCTCCTGCTGAGAAGATACTCCACACCGACCGCNNNNNNNNNNTTATC
CAGGAGACATCAGGGGCAACAACAACAACAACNNNNNNNNNNGGCTGATG
AGCTAACTGACCATGTGAAGAAGAGATCAAAGTTCCACAGCGGGACGTCG
CTGGCCCCCATGGCTGCCTCCGGGCTGGAGCTGGGGATGTCTTTGTTTGC
CAGCAGCATCCTGGAGCTCAGCATCGCGCCCCCTCGCTGTTACGGCGCGG
TCGATGCCATCAAGGTGCTG
>CD452703
CGAGGTGGCTCCGCCCCGAGGCGTACCCGATCTTCGCGGCGACGGGCGTA
GCCGTGGGGATCTGCGTCATGCAGCTGGTGCGCAACATCACCACCAACCC
CGAGGTCCGGGTGACCAAGGAGAACCGGGCGGCCGGGGTGCTGGACAACC
ACGACGAGGGCCGCCGCTACGCGCGCCACCCCTTCAGGAGGTTCATCGAC
GGCAAGTCCGCCGAGATCATGCCCGGCATCAACAGCTTCTTCACCGACCC
ACCAAAGAACT
>CD452796
CCAAGACTATATACGAGGATGATGAAGGCTACCTGATAATGGTGAGCATG
CTCTTATCCGATCCACACAGCGTGAAGGTCACCTGGAGGAACACGCTGAC
GCATGGCGTCGTGAAGATAACATGTGTGAGCACCGCCCGGATGCCCTTCA
TTAAGAGGCACGACAGGACCTTCAAGCTGACCGACCCTTCCCCTGAGCAC
TGCCCTCCAGGCGAGTTCGTGAGGGAGATACCTCTGGCCACAAGGATCCC
AGAGAACGCCAAGATCGAAGCGTATTATGACGAGACCGGTACTGGACTGG
AGATCATGGTACCAAAGCACCGGGTCGGGCCGGAGGAGCATGAAGTCCAG
GTTTGCATGAGGCCCCCGCATCTTGGCGACAATGATCTCGTTTTATCAT
>CD452773
TGCACATCGTGTACGTCGACCGCCCCGAGGACGCCGACCCCNNNNNNNNN
NCCTCGCCCCCGTCCTCGGCAGCGAGGAGAAGGCCAGGGGCGCCGTCCTC
TACCACTACAAGCACGCCGCCAGCGGATTCTCCGCAAAGCTCACCACCGA
GCAGGTCGAGGACCTCAAGAAGCAACCAGGTGTCCTTCAGGTTGTGCCGA
GCCAGACCTACCAGCTCCATGGACATGAGGGTGGACATGCCAGCACAACG
CGCACAATGGGCCTTATG
>BQ161389
AGGATGCAAAATCACTAACTCAAATATACACAACCAACACTTCGTTAGTA
GCAATCCTCATTACAACAATAGCCTTTGCTGCCGCTTTCACCCTACCTGG
AGGATACAGCAATGGCGCTGGAAGCGAGGGACTTCCCGTCATGTCTCGCA
AGGTTGCATTTCAGGCATTCTTGATCTCTGACACCTTAGCGATGTGCTCT
TCATTTGCTGTCGCCTTCATATGCATCATGGCAAGGTGGGAGGATTATGA
GTTCTTGGTTTACTATAGATCCTTTACTAAGAAGCTCATGTGGTTTGCAT
ATGTGGCAACTACCACAGCCTTTTCAACTGGTTTATATACGGTGTTGCCC
CCACATCTCCACTGGTTGGCCATTGCAATTTGCATTACAGTAGCTTTGTT
GCCCATTCTCACGAAGCTGCTGGGCGAATGGCCTGTCTTGAGGCTTAGAT
TTCGGCTCGGAAAAACTTTCAACTCTGATCTCCTTGACATTGTGT
>CD454165
TGCCAACCGACGGCAGCCCGATGCCAAGGACCGTGGTTGCCTTGGACGGT
GGGCTCTATGAGCACTACAAGAAGTTCAGCAGCTGCTTAGAGGCAACTCT
TTCAGATCTCCTCGGGGACGAGGCCTCTTCTTCGCTGGTTGCCAAGCTGG
CCAATGACGGCTCTGGCATTGGAGCTGCTCTCCTCGCCGCTTCGCACTCC
CAGTACGCTGATATCT
>BQ170860
TCGCCCCCGACGAGCAGAACGTGCTGCTGGAATGGGTGCAGGAGCACGAG
CGCCGGCGCGCGGGGCTCGACACCGTGGACCCGCGGCTGTGCGGCAAGTA
CGACGCCGACGAGGCGCGGCTGGCGATCAAGCTGGGGCTGATGTGCGCGC
ACCCGCTGCCGGACGCGCGGCCCGGGATGCGGCAGGTGACGCAGNNNNNN
NNNNCATGCCGGAGGTGGTGCCGACGTTCCTCAGCTACACCACCCTGGCG
CTGATGCAGAACGACGGGTTCGACTCGTTCGCCATGTCATTCCCGTCCAC
GGTCACCACGGACGCCAGCCCCACGTCCGGCGACGTCTCGGCCGTCTCCG
GCCTCTCGGGTGGAAGG
>BQ166616
CCAGGGAACTCGCAATGCAGCTCATTGATCTGGGTCGACATCATTCGCTG
ACAAGGAAGCTGGGAGTGGACATGCTCCGGGAGAGGTGCCTGCACCATGA
CTACGTGGCTGCATTACTCCAAGACGGGTACTACCTGGAGGCTTTACGCT
ATGCTNNNNNNNNNNCGTGCAGCCTTCCCTGTTTTTGGAGGAAGCCGTGG
CCAAGAACATCACGCCGAACCTTGCCGCTGTGTTGAGCTTTTTTGCTGAG
CTCACGCCGAGTTTCAAGACGACGTCGGACTATAGCAGATATCGGCACAT
ACTGTCGGAAATGGTT
>CD454225
TCTTCCCGGTTATCAATGAAGCCTGCCGTNNNNNNNNNNCTTCAAGGCCT
CTGACCTTGACATCGCCTCCATCTTCNNNNNNNNNNCAGGGGTGGCATCA
TGCACTGGGCGGATTCCATCGGCGCAAGGCGCNNNNNNNNNNGTGGGAGA
TGAAGTATGACCAGTTCTTCAAACCTTGCAGCCACCTTTTGGAGAGGGCA
GGTGCAGGTCTTCCTCTGAGCGCATCGGCGACGATGATGATGAACCAGGC
CAAGACCAAGATG
>BQ167548
TAAGCAAACGATGGTTCACCGGGCCGGAAGCTCCGGTAGATGGAGGCTAT
CACTGGGACAAGACCCAGCAGCGCGATCTGGACCTGCTCCGATGTGCTTG
TCCTGACGGTGATCTGTCCGCTCAGCTTGTTGTTGAGCCCAAGGCGAACA
GCCATCTTTGAACCCCTTCCAATCGAGAATTGGGACTGCAGATTAGCCCC
CAGGGCAAGGTCACGGCGCCACTTCATGAGGGACAGGCCCAAGGTTGACA
GGGACTGACCAATTGGATAATCTTTGTCTTTTAAGCGCGCTTCCAGGTTG
GCTCCATAGGCGGTATCCCCTTGAGCTCGCATTGCGCCTGTGCTTGCCAC
TAACGCCAGCCTCTTACCAACAGAGAGCCTCGTCCGAATC
>BQ166411
ACGCATGTGCGCATNNNNNNNNNNGGAGCCTAACGCGCGCCTGCCAAATG
GACGCCCGTTCCCACCTCTGTTCAACTTCAAGCATGAACTGGCCAATNNN
NNNNNNNCAGGCTTGTGCCTGAACATGTTCGCCGACAAGCTGGTCTTGCT
TTCGTGCATGCGGGGAGC
>CD373595
ACGCCTTCAAGAGCCGCAATCTCGAGCCCATTGACCTCGTCGCGCTCTCT
GGCGCGCACACCGTCGGGAAGGCGCACTGCAGCTCCTTCAACAACCGCTT
CTCCGAGGACGCCGACTTCGCCAGGAGGCTCGCCGCCAACTGCTCCAGCG
ACCAGAACCGGCTGCAGGACCTCGACGTAGAAACCCCCATCGTGTTGGAC
AACCAGTACTTCAAAAACCTGATGGAGGGAAAGGGGGTGTTCACCTCCGA
CCAAGTGCTCATCAGAGACGGGCGCACCGACTGGGCGGTCAAAGGCCTCG
CCGAGAACAAATGGTGGTTNTACAGCCAGTTCCGTGACTCCTTGGTGAAG
CTGAGTCAGTACCAACCCGGAGGAAACGTGGGCGAGATCCGCCGCAACAG
CTGCTTCGCGCCCAACGGACAGAGCATTCCCGCCACCGCCGGTGACGAGG
GGTTTGCAGCCTCTGCTT
>CD453437
AAGATGGTTACGAGTTCTTTGCACAGCGGAGATTAGTCACAATCTTCTCA
GCTCCAAATTATTGTGGGGAATTCGATAATGTAGGTGCTCTGTTGAGCAT
AGATGAAAATCTAATGTGCTCATTTCAAATCTTGAAGCCAAATGAANNNN
NNNNNNAAGACAAATCCCAAATAAGCCAGCAATTGGGGGAAGTGCC
>BQ170035
TAAACGAGGTCCCAGTGACAAATTTCTTTGGATCAGTCATGAAGACTATC
CACACTGATTCAGCCTACACAGGCTTTCTAGCTGCACATGATGCGGAACT
CCCCTTTTCTGTCGGAAATAATATACTTGATCATGTCATGTTGCAGAATG
AGGCTAGTGCAAGAAGATCGAACATAGAAGAGATGAATGAGGCACAATTA
ACGTCCCATGGATGGACAGAGGTCCTGCTAGAGCAGCTGGAAGGCAAAAA
TTCTGATGTTGTTGTGATGTATTGTCTGGGAACTATGGGCATATTGCTGG
CAATTTCAACCTGGCTATCAATGT
>BQ161993
CCTTCCTCAAGGGTTTCATGGGGAAGCAGAACCGCACGCCAACCATCGTC
ATTGTTTGGTCCATCCTCCTCGCCTCCATTTTTTCCCTCCTGTGGGTGAA
AATCGACCCTTTCATATCCGATACCCAGAAAGCCGTCGTTATGGGGCAGT
GCGGCGTCAAATGTT
>BQ169477
GCCTCGAGTGCGTGCACAAGGTGAACGCCATGGCCGAAAGGTACTGGGAC
CTCTACGCCGGCGATGGCCCAGAGCGCGACCTCCCCGGCCACCTCCTCAC
CTACCCCGTCAGCGTCACCGGCGACGGCGCGGTGACTCAGCTGCCCGGGA
TGGAGTTCTTCCCGGACACCTCGGCGCGGATCCTCGGCGCCAAGTCCGAC
TACCTCCCGCCCATCCTTACCACAT
>CD453789
GGTGCAATCTGGGGACGGAAGACCCGCTGCAGCTGTTGTCATCTCATCTG
TCAGCGCTCACTTATCTCAGTCTTAACAGGGTGAGCAGTGCAGGTACATT
GGTCCTTTCTGCTGGGTGCTTCTCTGAGCTGAAGACACTTGTCTTGAAGA
ACATGCCTGATGTCAAGCAACTGGAGATTAAAGAGGGCGCCATTCCATGC
ATTGATGGGATCTACATCGTGTCACTCTCGGAGCTGAGTATGGTCCCTCG
TGGCATCGAAGCCCTTGGATCTCTCAAGAAGCTCTGGATGTTGTACCTCC
ACAAGGGCTTCAAGGATGACTGGGATCAGAAGGAGATGCACAACAAGATG
AAGCATGTCCTAGAGCTCCGTG
>CD452724
GGGTCTCCCACCATCTGCCATGGCTGACCTACTGGTGGAACACCCAGAAG
CTCTTCCCGGCCTCCAGCGTCATCGCNTACAACCCTGCGCTCCTGTCCGA
AGAAGACGCGAAGCTCATGGAGAAGTTTGGAATGCGAACCTACATGACGA
TGATAAGGCAGCAGGGGGAGTACTACTGCCTGCACCGCGACATGATGGTC
GGGTTCGGGAAGTGGGGTTGGAGCCCCCTGAACCTCAAGGACCCGTTCGC
CGGCGGCGAAGGCAAGGTGCACCTCTGGCATGGCGCGGAGGACCGCATCG
TGCCGGTCATCCTGTCGAGGTACATCAGCGAGGGGCTCCCGTGGGTAGTC
TACCACGAGCTCCCCAAGTCCGGACACCTCTTCCCCGTTGTCCAGGAGAT
GGCCGACGCCATCGTCAAGTCCCTGCTGCTCGGAGAGCAGTGACCTT
>BQ171714
ATAAGTCCATTAAAGCACCCCACAAGGCAGAATGCCATGTCTGTGAGTGC
CCGTTGGAGTACCGTACTNNNNNNNNNNTGGACCTAGAAGAAGCTGGGTT
TACGGCCGGGTTTATATGGTGAAGCAAGGGCATCCTAGAAAAAGGAGATG
GATAAAAGAC
>BQ161460
GTGCTGCTGATGACAAGCGGAAGGAAATCCTCTCTAAAATTGAAGAGGAG
GCTGCGAAGCTCAGTGGTCCTGCTGTCAAGCATGGAAAGATCTATGTGAA
TGTTGCAAAGAAGATATTGCAGAAGGGCCCTGACTATACCAAGAAGGAAA
CTGAGAGGCTTCATCGCTTGTTGGAGAAGTCGATCAGTCCTTCCAAAGCC
GATGAATTCGCCATCAAGAAGAACATTCTTTCAGCCTTCTCCTCTT
>BQ169051
CTACAAGGAGAACACCAAAATCATTGTCGACACGTTTGAGTCGCTCGGAT
TCAACGTCTACGGTGCCAAGAATGCCCCCTATGTGTGGGTGCACTTCNNN
NNNNNNNTGTCTTTGCAGAGATCCTTGAGAAGGCAAACGTGGTCACTACT
CCTGGCAGTGGATTTGGGNNNNNNNNNNGAGGGTCAGCGCATTTGGCCAC
AGAGAGAACATTATTGAAGCTGCGAGAAGACTGAAGCAGCTATACAAA
>BQ167416
CTTGTTGCAACAAAGACAACATCCTTGCCGCTAAACTTCTTCTCGAGCTC
CCTGACGAGCCTGACATGGATCTTCCTGAAGGGCTTGCGCAGACGGTATG
GCACATGGATCACCACGGCCTTCCTGTTCCCAACAACATCCATCTGGATT
GCAGTGTTGATGTACAGGTCCTTGAGGTCGCTCTTGAGCTCCTGGTTGCC
GTTCTCCAGGTCAAAGAAAGCCTGCGCGACGGTGTCCTCGAACTCGGAGG
GCTCGACGCCCTTGTCCTTCTGGATCTTCTTCCTGGCGGTGTACATC
>CD454027
TGACGGCCTCGGCCATGTTCCGGGGCAAGATGAGCACCAAGGAGGTGGAC
GAGCAGATGCTGAACGTGCAGAACAAGAACTCGAGCTACTTCGTGGAGTG
GATCCCCAACAACGTCAAGTCGACGGTGTGCGACATCCCGCCCACAGGCC
TCAAGATGGCCTCCACCTTCATCGGCAACTCGACGTCCATCCAGGAGATG
TTCCGGCGCGTGAGCGAGCAGTTCACGGCCATGTTCCGGCGCAAGGCCTT
CCTGCACTGGTACACGGGGGAGGGCATGGACGAGATGGAGTTCACCGAGG
CCGAGAGCAACATGAACGACCTCGTGTCCGAGTACCAGCAGT
>CD453364
GCCGCTGACGGCGGTGACCCAGCTGACCCACCACGGCATGGTGTTCGTGC
CGGTGGGGTACACGTTCGGCGCCAAGATGTTCGACATGGACAAGGTGCAG
GGCGGCAGCCCGTACGGCGCCGGCACGTTCGCGGGGGACGGGTCGCGGTG
GCCGTCGGAGATGGAGCTGGAGCACGCCTTCCACCAGGGCAAGTACTTCG
CCGGCATCGCCAAGAAGCTCAAGGGCTCCTCCGCC
>BQ162278
TAGCAGGAGTGGTTGCAGACACAATGATGAAGGAGACCAAGGTGATCATG
GACAACTGGATACCGACGTGGGACCACGAGTTCGAGTTCCCGCTGTCCGT
GCCGGAGCTCGCCCTGCTGCGCGTCGAGGTGCACGAGTCAGACAACCACC
AGAAGGACGACTTCGCCGGCCAGACCTGCCTGCCGGTCTGGGAGCTCCGG
TCCGGGATACGCTCCGTCAGGCTCTACGCCCGCGATGGCGAGGTGCTGCG
CTCGGTAAAGCTGCTAATGCGCTTCGAGTTTTCGT
>BQ170844
TGGAAACTCCCAAAATCAGTGAAGAAACACTACCTGAACAACTGAAGGGC
TTACTTGGACAAACTGCAGGAGCTNTACAGCAACTTCCTGCCTCTATAAG
AGATGCTGTTTCGGAGGGGGTTNNNNNNNNNNGTACCAGCGCTTATTCAT
GATTTCCTACCTTGATNNNNNNNNNNAGATGCTGCTGGAGCACCTGATGT
CCTGACAAAACTAGAAGGGCCGCAACCAAATCCAATGGAGAACACGCCAG
ATGTAGTGATCCCCGAATATCAAAGC
>CD452596
TTGAGGATGAAGTACAAGAGCCTACAAAATGCAATCCATTTCCATTGCCT
GAAATTTATCAGGCATCGCAAAGCAAGAAGCAAGCTGTTCTGGAAGATAC
TAAAAAAACTATTCGGGAGCTGCAACTTGACGAAAATAGGAAAAAGGAAT
TAGCAAGCGCCCTTCACTCGCAGTTCAAAGATTGGCTATATGCTACAGGC
AACATCCGCCAGCTCTACTGTCTGCAAGGCGACT
>CD373551
TGCAGAACGAGGTGGGTGATATGGTGGACCTCTATGTCCCAAGGAAGTGC
TCTGCCACGAACAGGATCATAACTGCCAAGGACCACGCCTCTGTCCAGAT
CAACATCGGGCATGTGGATGCGAATGGACTGTATAATGGCAGTTTCACCA
CGTTTGCCCTCTCTGGATTCGTCCGTGCCCAGGGTGATGCCGATGGTTCT
TTGGACAGGCTCTGGCAGCAGAAGAGGGCTGAGATCAAGCAGTAGATGAG
TTCTGCGAGGA
>BQ168982
GCTCACCATCATCAGAGGGTAGAAGATACGAGCTCGTTGCAACCATCACT
CATCACGGGAGCGGCCCGTCCAGGGGCCATTACACCGCTGATGCAAAGCG
TGACGGTGGGCAGTGGCTTCGGTTCGATGACGGCCATGTCATGCCCATCA
ACGTGAACAAGGTCTTGCATAACCCAGCGTATATCCTGTTCTACAAGCAA
GTTT
>BQ166985
AGGAGCTCATAGTTAAAACTAATAAAGTCTGGTTACACAAAGTTGATATG
GAAGCAGAAGAGCTCGTGGAAATAAATAGCTTGCATCATAACGTGTTGTT
TCTTGGGCGTAACCAGCCTATATGCCTTAGTGCTGAAGAATATCCGCAAC
TGAAGGCAAATTGTGTCTATTTCGCAGATGATGAGCAATATAATTGGATG
TATAAGACGAATCCCCGGGATATAGGTGTTCTCAACCTTGAAGATGCCAG
TAGGGAGGAAATTGTGTCCCCGCTTTGGTGCAGCTGCCCAAGTCCCATAT
GGATAACACCCAGTTTTACAGTGATGAACCAGTCAATGTACA
>CD452528
TCGGCAAGTTCGAGCTCTCCGGGATCCCACCGGCGCCCAGGGGTGTCCCC
CAGATCACCGTGTGCTTTGACATTGATGCCAACGGTATCCTGAATGTCTC
GGCGGAGGACAAGACCACCGGACAGAAGAACAAGATCACAATTACCAACG
ACAAGGGGCGGCTGAGCAAGGAGGACATCGAGAAGATGGTGCAGGAGGCC
GAGAAGTACAAGGCTGAGGACGAGGAGCACAAGAAGAAGGTGGACTCCAA
GAACGCCCTGGAGAACTACGCTTACAACATGCGTAACACCATCAAGGATG
ACAAGATCGCCTCCAAGCTCCCAGAGGCCGACAAGAAGAAGATCGAGGAT
GCTATCGATGGTGCCATCACCTGGCTCGACAACAACCAGCTCGCCGAGGC
TGAAGAGTTTGATGACAAGAGGAAAGAGCTGGAGGGCATTTGCAACCCCA
TCATCGCCAAGATGTACCAGGGTGCCGGCGCTGAAATGCCTGGTGGCATG
GATGAGGATGCTCCGGCCAGTGCCGCAGGCGGCAGCAGCGGCCCAGGGCC
CAAGATTGAGGAGGTCGACT
>CD453959
TTTTTCTCGAGAGCAGTGCCAAAACAAGAGAAAATGTGGAGAAATGTTTT
GAAGAGCTTGTGCTAAAGATTCTTGAGGTTCCAAGTCTGTCGGAGGAAGG
CTCGTCGGTCGTCAAGAGGAACTCGCTGAAACAGAAGCATGAGAAGAGCG
GGGGGTGCTGTCAGT
>BQ168575
CGGAGCTGGCGCTGCTGCAATACGGGCTGGTGCAGTCCAAGCCCTCCATG
GTCGCCGCCGCTGCTGTGTACGCCGCCAGGCTCACCCTCAAGAAGACCCC
TCTGTGGACCGACACTCTGAAGCACCACACTGGCTTCACGGAAGCGCAGC
TGATGGACGCTGCCAAGATCCTGGTGGCCTCGCACTCCACCGCGCCTGAC
AGCAAGCTGAAGGTCGTCTACAAGNNNNNNNNNNCGGAGGAGTCGCCCTG
CGCCCGCCTGCGACCGACCTGTGCAAA
>BQ172235
AANNNNNNNNNNAGCAGAAGCAGAAAACAAATCATTGCCTCCTAAGTATT
CTAGCAGTGATGTCCGTCCCCTAAATATGAGTGATCTCAAACAGGCANNN
NNNNNNNTATATCATCTGATTCGACAAATATGAACGAGCTTGTTCAGTGG
AACGAGCTTTACGGCGAAGGCGGATCTAGAAAGAAGACGCCTCTAAGCTA
CTTCATG
>CD454890
CATCATGGACAACTGCCAGGAGAACGCGATGGTGCTCAAGGAGGGGCTGG
AGCGCACGGGGCGGTTCAACATCGTGTCCAAGGACCAGGGCGTCCCGCTA
GTGGCCTTCTCCCTCAAGGACAGCAGCCGACACGACGAGTTCGAGATCTC
CGAGTTCCTGCGCCGCTTCGGCTGGATAGTGCCCGCCTACACCATGCCCC
CCGACGCGCAGCACGTCACCGTGCTCCGCGTCGTCATCCGCGAGGACTTC
AGCCGCACCTTCGCCGAGCGCCTCGTCATCGACATCGAGAAGGTGCTCCA
CGAGCTCGACGCGCTCCCGTCACGCAGCAGCGGGCCCGCCCTGCAGCACC
CCAACGGCGACACTGTGAGCGAGAAGGACCTGGCCAGGCAGCGCGAGGTG
GTGTCCGTCTGGAAGAGGGCCGTCGCCGCCAGGAAGAAGACCCAGGGCGT
CTGC
>CD454036
CCGGCGCCGATGTCAACATAACAGGGCCAGTAGGCAAAGAGATGCTCATG
CCTAAAGACCCAAATGCTACTATCATCATGCTCGCGACAGGGACCGGCAT
CGCGCCGTTCCGGTCATTCTTGTGGAAGATGTTCTTCGAGAAGTACGAAT
ACTACAAGTTCAATGGCCTGGCCTGGCTCTTCTTGGGAGTCCCCACCAGC
AGCTCTCTCCTCTACCCGGAGGAGTTTGGGAAGATGAAGGCGAAGGCGCC
GGACAACTTCCGGGTGGACTACGCGATCAGCAGGGAGGAGACCAACGCGG
CGGGGGAGAAGATGTACATCCAGACCAGGATGGCAGAGTACAAGGATGAG
CTGTGGGAGCTGCTGAAGAAGGACAACACCTACGTGTACATGTGTGGGCT
GAAGGGCATGGAGAAGGGTATCGATGAGATCATGTTGCCACTGGCTGCAA
AAGAAGGGATCGACTGGATAGAGTACAGGAAGCAACTGAAGAAGTCGGAG
CAATGGAACGTCGAAGTCTACT
>BQ161074
CGGAGATATTTGAACTCACACCCTCCCTTGTAGTAGTGGAGGTAAAAAAG
AAGGCGGGGGATAAGGAAGAGTATGATGATTTCTGCAACAAGGAATTGAA
GCCAGGAATGCAGCATCTTGTGCACCAGATGGCCCCAGTTCCAATTACAC
CTACCATTTCTGAGTAGGCCGAAAGGCCTTCAAGGT
>CD373523
TCTTCTCGCGCATCGACCGCAAGTTCGACCTCATGTACGCCAAGCGCGCG
TTCGTGCACTGGTACGTCGGGGAAGGGATGGAGGAGGGGGAGTTCTCGGA
GGCCAGGGAGGATCTGGCCGCGCTGGAGAAGG
>BQ170815
CCAAGGACTGGTCCAACGTCGCCAAGAAGNNNNNNNNNNACTAGAGCTGA
AGAAGCTAGAGGATACCATCAAATCTATTCACGAGGAAATGTTTTATNNN
NNNNNNNAATGCAGAACATCAACAGGCAGACGAACTCGAGGATGGGGTGG
CTGAGTTTCCTCTCACTTGGCATCTGCTTATCCGTGGCAGGGCTGCAGCT
GTGGCATCTGAAGACCTTTTTCGAGAGAAAGAAGTTGCTG
>CD452775
GCAAGGCCGTGCTCATCAGTGGCAGCAGCAACGGGAAGACCCAGATGAGC
GTGCTGCCTGAGCCCAATGCCACGATCGGTGCCCTGACGCACAGCTTCAT
CAAAGCACTCGAGTGCGAGCCCCGTACCACCTATGGCCACCTGCTCACCT
CCATGAGGACCACTATGCGTGCCGGCGCCGGCAACTGCAGCCTGCAGGGC
CCTGTTGGCTGCTCCATCCGGAAGGTCGCAAACTTCAGTGGCGTGGAGGA
GCCCCAGATGTCTTCTGCTTGCAAGTTTGACATCAACTGTGAGCCCTTCT
ACATGT
>CD373629
GCCTTATCACGAAGGCAAGGCACGATGGCCAGAACTACGTGTTTGCTCTT
CTTACTGGTTACCATGACCCACCTGCTGGTGTTCAGATTCGTGAGGGTCT
GCATTACAATCCCTACTTCCCTGGTGGTGCCATAGCCATGCCTAAGATGC
TTATGGATGGAGCTATTGAGTATGAAGATGGTACTCCTGCAACTGAAGCC
CAGATGGGCAAGGATGTTGTGTCATTCTTGTCGTGGGCTGCTGAGCCTGA
AATGGAAGAGAGGAAACTGATGGGTGTCAAATGGATCTTCCTACTGTCAC
TTGCTCTTCTCCAAGCCGCATACTACCGTCGCATGAGGTGGTCCGTCCTC
AAGTCCCGCAAGCTGGTCCTGGATGTCGTCAACT
>BQ168434
TCTTCCGCATTCCACTGAACCTGTTTGTCTGTGTGGTGCTCTACAATGTG
AATGCTTTCCCTATCACCGTCATGTTTGGCATGTGTTCAATCTTCCTCTT
CATGGCGGCAATCTTGCAGAGACGGCTCATGGTTGTCGCTGACCTAAACA
AGCTATCCACAAAATCACAAGAGATGACCGCGCAAGACGAGCTTCTAAAT
CCTT
>BQ167301
CTGCGGTTTTCTTTGATCACCGCCGCTGTCCTACTCTTCAGTCGCCGCAA
CTCGACCACGACGACGCTGATGTTGTCCTTGCTGCCGCGTGCCATGGCGA
GCTCCACCAGCAGCGCCGCGGCGTCGGCCGCCGTGCTCCCGGAGACGGAC
TCGGGGTACTTGGAGGCCGCACGCCCACTTAGGCAATTTCTCGCGATCTT
GCAGGCGATATCATTGGACACCACATCCCACAGGCCGTCGCTTGCCAGTA
TGAGGAACTCGTCTTTGTCCGTCCGGTCCATGACGGTGACTTCTGGTTCC
GCTATCACATATGGCTTCAGGTAATAGTCTCCGATTGACCTCGAAGTTGC
GAGCACTCCCAGGATACGGTGTCCATTCCAGTTAATGACCTTGCCACCAG
CTGCTTCTACTCTTTCCATTTCGTCT
>CD373662
GCAAGGTGTCCGGCTCCTCGATCCCGGAAGTGGTGAAGATAATCAAGGAC
GGGAAGAGACGGATGCCATCCGAGTTCACGCGGTGGGCGACAGGAGAGGC
CGGCGCCAATGGCGGTGAGGACCCGTACCAGATCACGTCGGACTACCGGA
CGCTGCTGGTGTCGGACTGGACGCGGCTCGGGTTCGCGGAGGTGGACTAC
GGCTGGGGGCCGCCGGCGCACGTCGTGCCCCTGACGAACCTGGACTACAT
CGCGACGTGCATCTTGGTGAAGCCGTGGGCGCACAAGCCAGGGGCGCGGC
TCATCACCCAGTGCGTGACGCCCGACCGCGTCGCCGCCTTCCACCAGGGA
ATGCTTGACATGAACT
>BQ170027
AGGGCTACTATGACAACACGCTGGACGGATGGGTTGGCCTTCACGAGGAT
GGNTACATCTGCGCCTGCCAAGTCGCCCCCCGCAGCCGCGCAAGTACCAT
ACAGCCCGAGTGGAAGGTTGTCAAGGGGAAGTTGTTCCACAAGGTCCCGG
AGAGGAAACGAGCGGCCTCATATGCCACTCTAACATACATGGGCAATGCC
AGATTTTGCCTTGTGGAGTGTGTGGTGCGTGAGGAAGTGGAGTATGAGGA
TGCCTTAGGTGATTGTGATGGTTGCATGCTCCTTATGACCAAGTTTGGCC
TCAAGTACTCTCATAATGGAGAGTTGCAGACCATCAATCGCACCACCAAC
TCCTATGTGTTGTCGAAGCATATCACCGGGTTTTCTCCTGTAGCGTTCTG
GATGT
>BQ171899
GCGGCGAGCGGAACAAGGAGCAGGAGGAGAAGACGGACACCTGGCACCGC
GTGGAGCGCAGCAGCGGCAAGTTCCTGCGCAGGTTCCGGCTCCCGGAGAA
CGCCAAGGCGGAGCAGGTGAAGGCGTCCATGGAGAACAGCGTGCTCACCG
TCACCGTGCCCAAGGAGGAGGCCAAGAAGCCCGAGGTCAAGTCCATCCAG
ATCTCCGGCGCGA
>CD373616
TCAACCAGTACACGGCCAGCCTCATGAAGGGGCAGAAGTTGACGCAGCAG
ACGCCGACCAGCTACTCAGCCGATTGGCAGNNNNNNNNNNAAATGGCAAA
CCGNNNNNNNNNNTAACTGGCTTTACATCGCCCCGTCGGGGATGTACGGA
TGCGTGCACTACCTCAGCCAGAAGTATGGAAACCCAGCTATTGTCNNNNN
NNNNNTCAGCCGGGGGGCCTCACCCGCGACCAGTACTTGCGGGACGCGAC
GAGGGTCCGGTTCTACCGGAGCTACCTCAGCGAGCTGAAGAAGGCCATCG
ACGGCGGCGCCAACGTCCTCGGCTACTTCGCGTGGTCTCTCCTCGACAAC
TTCGAGTGGATCTCCGGCTACTCATCCAAGTTTGGCATCGTGTACGTCGA
CTTCAACAGCCCCACCCTGGATCGGCACCCCAAGGCGTCGGCCTACTGGT
TCAGAGACCTGCTGCAGCAC
>CD373594
TTGGTGCTGTATATATAACTGGGGATTGCGTCAAGAGGGACATAGCTTCA
GCTATGTGGTGTTTCCATAGAGCTTCAGAAAAGGGACATGCTGGAGCTGC
AATTGCATATGGTTCCCTTCTTCTGAAAGGTGCTGAAGTGCCTGAAGTCA
TTACCAGGTTCAACNNNNNNNNNNTGGGAAGGTGCGAAAAAGGACCATAC
AGCAGGACTCAGTAAAGCTGGCAAAGGAGCAGTTCCAGATAGCAGCTGAG
TCTGGATCTGACCTTGGTTTACGGTGGTTGAAGAGGCTTGGAGATTACGA
AAAACAGCCCGAAGAGCTAAAGCAAATCCAGCAA
>CD452377
GCTTTTCCGGCGCGTCCATGAACCCCGCCGTCTCCTTCGGCCCCGCCCTC
GTCAGCTGGGAGTGGGGGTACCAGTGGGTGTACTGGGTCGGCCCCCTCAT
CGGCGGCGGCCTCGCCGGCGTCATTTACGAGCTGCTCTTCATCTCCCGCA
CCCACGAGCAGCTCCCCACCACCGACTACT
>CD452552
AAATCCTGCTGGGTAGCACATGCTACATTGAGATGGATCACAACTCAAAG
AGAGAGGTCGCGGTCTTCTATCCCGAGGGCCACCCGAATGGAAACGCAGA
ATCCGTGGCGAACGCTGCAGCTGCAAAAAGGCGAAGCAAACGGATTCTCG
AGTCGGTGAGGCGGAGCTTGCACGTTGACGACGGAACTGCCGAGTACTAC
CTGTCCGTCACAGGTGGCGATCCGAGAGCTGCTATGATGGAGTTCTCGGA
GGACCTTAGGTGGGAGCAGCGACAAACGGGCCACT
>BQ168911
GAATCAGCCATGCTGTCGCCTTCGGTCGCCCGGCGCAGTTCTGGTTTCTG
TTCTTGTTCCGGACTCATCTCAGAATCCATTTTGACTGTGGCATGATTAC
CACACACCTTGTCATCATCCACACTCTCCATTTTACTCGGATTGGCGGGA
TGCTGCACGGTCATTTTGGGGGCATTCAAAGGACTTCTCAGAGTACCCTT
ATTTGCCCACATCAGGCCACAAGCATTACAGAGGGTCCTTGGGCCAGCCG
GCCCCCGACGCATTGCTGGAGTAAGCCTTGAGCTGACGCCACAATTTTGA
CAATCACTG
>BQ167065
GTTACTGGATGCAGACATTTTTCGGTGAATCAAGTGGTGCTGTGATCCAT
CCAGTGAGACTCAATTCCAGCTACTCTGGTTCATTGGCAGCATCTGCAAT
TACCTGGCAAGACAATGAGGATATCTTCNNNNNNNNNNCTTTGGGCCGAA
CGCTGTGAACCTCACATTATCTGCAACCGGACTGGAAGCTGGTGTTAATG
CGTCAAGATCAGCTGTCACCGTTCTCACATCCAACGATTCATTGGATGAG
AACTCGTTCGATNNNNNNNNNNGGTAAAAAGTGGTCTACCCAGCGCTGCA
GAGGAGATGCAGGCCATGCTGGTTCCTCACTCTTTCACTTCATTTGATCT
GGCTCTGGATGAGTACGGCGAGCTCGCAGCTGACATG
>CD453450
GGCCAGAGCTCGTCATGAAGTCCATCGTGCCCGTCGTCATGGCGGGTGTG
CTCGGAATNTACGCCCTCATCATCGCCGTCATCATCAGCACCGGGATCAA
CCCCAAGGCCAAGCCCTACTTCCTCTTCGACGGNTACGCTCACCTCTCCT
CCGGGCTCGCCTGTGGCCTCGCGGGGCTCGCCGCCGGCATGGCCATTGGC
ATTGTCGGTGATGCTGGAGTCAGGGCTAACGCGCAACAACCAAAGCTGTT
CGTGGGTATGATCCTTATCCTCATTTTCGCAGAAGCACTTGCCCTTTACG
GTCTCATCGTGGGCATCATCCTGTCGTCCCGTGCCGGCCAGTCCCGTGCG
GATT
>BQ162070
ACGCCGCCATGGACGAGATCCAGCGGACGCAGGGCGCATGCGTGGTGAGC
GACGAGCAGCTGCAGTCGGAGCTCCGAGTATCCATCACCGCCGTCGTGGT
GCCGGCGTACCGGTCCTTCCTCGGCCGCTTCGCGCAGCACTTCACCGCGG
GGAGGCAGACGGAGAAGTACATCAAGTTGAGCGCGGACGACCTCGAGGGC
ATCATCGAGGAGCTCTTTGAGGGCAGCGCCGGGTCCATGTCAAGGAGAAG
AAATT
>BQ171551
CAGTGCAATTCATAAAAAATGTACGTGAAAATTGGAAAGAGCAGCGCATC
GCATCTGAGTACCCATTGTTAGATGTGGATGCCCTCCAACAAGTAAAAAA
ATGCATTGAAATAGGACTGGAATGTGTTGAGATTGATCGGCTGAAGAGAC
CATCCATAGAAACAATTCTCGACAAGCTAAACGGACGATGTGCATCCATA
AGAAACT
>CD453648
CACAAAGTGCACTTGAAAAGATATAAACTTTCAACGTAATGAAATTCAAG
GCTGGTAACAGGGGAGCCATCAATGGGATGTGGCCAGATGGTACATTGGA
CATGTCCACAATGCAATCTAGGGAGATATGGCCAGGCGTGACATACGCGC
TTGCTGCATCTATGATTCAAGAAGGCATGGTTGAGGAGGGTTTCAAAACA
GCTGAAGGAGTCTATCATGCTGCCTGGTCTCCANNNNNNNNNNCCAAACT
CCTGAATCTTGGAACAATGACGATGAGTACCGGTCCTTGTGTTACATGCG
CCCACTCGCCATATGGGGGATACAGTGGGCACTCTCAAACCCAAAGCTCC
ACAAGGAGCCTCAGACAGACATAACACAAGATTCTTTTCCGAAGAACCAG
TTTTCATATGCACGAATAGCGAAGCTCCTGCAGTTACCTGAAGATGAGTC
ATCCAAGAGCGTCCCTCGGGTTATCTATGAGATAGTTCGGAACAGGTTTA
CTTCA
>BQ161602
TGGTCTGCCAAGACAAGTTTGAAGCAGCAAAGCTCCAGAAGATGAAGACG
GATGCAACCAATGAGTTGGAGTCGTGCGTGAACAGATCCATCGACGACAG
CATCAGGGTCCTGCCCCATCTGGTTGAGCAGATCAAGTCCACCATTAATA
TGA
>BQ161582
CCAATGTGCGTATGAACATGTCCCTGCCCGTCTCGCCGTGCACTAGCCCG
TTACGGCAGTACAGGCAGTCGAACCGGAGTTGTTTGCCATCACCTCCGCA
TCCAGCATATTCGGCTGGAGCAGCCAACTACAGCCCTATCAACAATGTGC
TGTACCCTACGCGGCCAAGCAACTATCTCACAGACCCGTGGCTCGAAACC
CCTCGCCAGAAAACACAAACATTTGATTCTCCAAGAAGATTGT
>BQ171703
TGCAGGGTCGATCCTCCAAGTCAACCAAAGTTGGAGATATCATGACCGAA
GAGAACAAGCTGATCACGGTGAAACCTGAAACCAGAGTCCTGAAAGCAAT
GCAGCTGATGACAGAAAAGCGTATCAGGCACATCCCGGTGATCAGCGGCA
CGGAGATGATGNNNNNNNNNNCGTGGTTCGCGCGGTGGTCAGCGAGCACA
AGNNNNNNNNNNCGCCTACATCCAGGGTGGGTAC
>BQ167239
TTAGGACCACAGGCCGCGATCTGATCCTCCAGCTGAATCATGATCTCCAC
GTCATTGCGCACAATACAGTACAAATTCCTAACAAGATCCAATGACACAA
GGCACCCTTGTTTGCATTTTATTGCATAGAAATCGCCGAAATGCATGCAG
GCGAGTTTCACTTGCTGTGCACCAACACTGGAGGCGCACTCCATGAGCTG
CTGCGTCAGGGCTTCCACCTCGTCGATGTCCACTTCCGGCTCCTCCATCC
GGATGTCGATGTCGTGGAGGATCTCGTAGGCTTCGTTGATGAAGAGGCGG
GCGACCTCGGTGGCGGTGCCGTCCTCCCGCAGCTGCTCGAAGGTCTCCTC
CTCCACCACGCCCTCGGCGTACATTCTGGAGATGTGCGTGTTG
>BQ169385
GGTTCAATGTTCTTGTGGCGACTGATGTTGCAGGGCGTGGTATTGATATT
CCTGATGTCGCTCATGTTATTAACTATGAGATGCCTAGTTCAGTTGATAC
ATACACACATCGCATCGGAAGAACAGGGCGTGCAGGAAAGAAGGGACTTG
CCACTTCATTCTTGACTCTGGATAACACTGATATTTTCTTCGATCTGAAA
CAGATGCTTACTCAGAGCAATAGTCCCGTCCCTCCAGAACTTGCTAGGCA
TGAGGCGTCAAAGTTTAAGCCAGGATCGGTTCCCGATAGACCTCCAAGAA
GAAATGACACTGTCTATGCATCTCACT
>BQ169979
AGGCGGCGGAGCACGCGACGATCTCGGACTTCCAGGCGGAGCTGGTGCAG
CTAGGCGCGGCGCTCAACGGCGACCACGCCAAGGACACGTACCCGCACAA
GCTGGTGGAGGGCATGACGGTGGCGGATGCCGCAAGGTACTGCAACGGCG
CCTTCAAGGCCTTCCAGGACGAGTGCGAGCGGTGCAAGAAGTGCGGCAAG
GACGGGTCTCACATCCCCACCATGCCGCCGTTGCCGCCGTCGAAGAAGAG
GAGTGGCTTCGCTTCCAAGATGCTGGCTTGCTTTGCGTGTGGCCATTCTT
CGT
>CD454457
ACTTCAAGGATATCATCCACTCCATCATCAACATGGACGCCGACGTCATC
ACCATTGAGAACTCCCGCTCCGACGAGAAGCTCCTCTCGGTCTTCCGCGA
GGGCGTGACCTACGGAGCCGGCATTGGCCCTGGCGTTTACGACATCCACT
CCCCCAGGATCCCCTCCACGGAGGAGATTGCCGACCGCGTCAACAAGATG
CTCGCGGTGCTCGACACCAACATCCTGTGGGTGAACCCTGACTGCGGCCT
CAAGACCCGCAAGTACACGGAGGTGAAGCCCGCCCTGACCAACATGGTCG
CCGCGGCCAAGCTCATCCGCACCCAGCTCGCCAGCACAAAGT
>BQ162410
AAGAAGCATCGCAGAAAGAAAGAAGCGGCGCCATGAACCTTGGGCACGTC
GAGGAGGAGGTCGGGAAGCTCCGGNNNNNNNNNNCCAGCAGCAGCCCGAC
GGCTCCTACAAGGTCAAGTTTGGTGTCATCTTCAACGACGACCGATGCGC
AAACATATTTGAAGCATTAGTTGGCACCTTGCGGGCCGCCAAGAAGAGGA
AAGTTGTCACCTACGACGGTGAAATGCTTCTGCAGGGTGTTCATGACAAT
GTGGAGATAACCCTCTTCCCTCCCCCCACGGTTGCTGCCACT
>BQ169458
TGCCCGTGCTGTGTATGGCATGCAGTCAGGGGAGTGATGCTTTTTCACAG
TCTGGGCTGTACTCGAACCCCCAGGATATAGGACCGCGTTACGCGGGGGT
GCTTCTTGGGCTGTCGAACACCGCCGGCGTGCTTGCAGGAGTTTTTGGTA
CTGCTGCCACTGGCTACATCCTTCAGAAAGGCTCTTGGGACAGCGTGTTT
CAGGTGGCTGTTCTGCTGTACATAGTAGGGACAGTGGTGTGGAACGTCTT
TTCGACCGGAGAGAGGATCCTCGAAT
>BQ166900
ATAAAGAGAAGCGTTGGGATGCCAGGCAATTTATAGCTTCTGGAGGGATG
CCATCATCACATTCAGCCACAGTGACAGCACTTGCAGTGTCTGTTGGTAT
CCAAGAAGGCTTTCGTAGTGCTACATTTGCAACTTCAGTGATANNNNNNN
NNNTGATGCTTTTGGTGTTCGGTTGCATGCTGGANNNNNNNNNNCCAAAT
TGTCTACGAGCTGCCTATAGAGCATCCACTGGCAGAGACAAAGCCATTGC
GTGAAATTCTTGGACACNNNNNNNNNNTGGTTGCATCCTTGGAATCCTCA
CGGCTGTGATCATGCTCTTAGCTCTGGGGAGT
>CD452682
CTACACCTTTCAACGCGACGAGCTTCAACGCATATGTGCTGGAGGGGAGC
GCACCAGCACTACCGGAGACAAAGAGGCTGTACAACAAGCTGCGCTCGGT
CGGCATTAAGCCGGTTTTCCTCACCGGACGGACCGAGGACCAGAGGGCCA
TCACCATCACCAACCTCCGCCGCCAGGGGATCTCCGGGTGGATGAACTTG
CTGCTGAAGCAGCCCGGCTTCAAGGGCTCTGCTGTGACCTACAAGTCCGG
CGAGAGGCAAAAATTGCAGGACGCCGGGTACATCATAGTCGGCAACATCG
GCGATCAGTGGAGCGACATCCTCGGCGCGCCCGAGGGCGCCCGTACCTTC
AAGCTCCCCGACCCCATGTACTACATTGGCT
>CD454760
GAAAGCATTATNNNNNNNNNNCGGGATAGTGGAGAAGGTTATANNNNNNN
NNNAGCTGGGTTACGCGGGTTTCGGTCTACAGAAGGTGCAACAGACAGCA
GCACTAGGAGCAGCAGTGTCGATNNNNNNNNNNAGAGGATGATTATAACT
TCTTGCAAGAAGGACGGAAGCAAACTGAAGAAAGACTGCAGAGAGCTCTT
GCCAGAGTGAAGTCCATGGTTCAGTACCCCNNNNNNNNNNGAGGATTCTG
ACTGTCGTAACAAAAATGCAGGAATCCCAGCCTGTGGAAGAAAGTATGCT
TGAGGAGTCGACGGAGATGGATGAAGGCTTTTTGATGAGTNNNNNNNNNN
CGATGACATGCCGCCGTTGCCTGGCTATTTC
>BQ161768
GGGTGTGGCTGGCGACGGCGGTGCTGGGGAGGGACCCGGAGCAGTTCCCG
GAGCCCGAAGCGTTCCGGCCGGAGCGCTTCGACCCGGAGAGCGAGCAGTG
CAAGCGGAGACACCCCTACGCGTACATCCCCTTCGGCATCGGCCCGCGGG
CGTGCCCGGGGCAGAAGTTCGCGTTCCAGCAGCTCAAGCTCACCGTCATC
CACCTCTACCGCCGNTACGTCTTCAGGCACTCGACCAGAATGGAGTCCCC
ACTGCAGCTGCAGTTCTCCATCGTCACCAACTTCAAGAACGGTGTCAAGC
TCCAGGTCGTTCAAAGGAAGAACT
>BQ167770
AATGGCCTCTCCACTGCGGCATCACCACGTGGGAGATGGTTGGCATGCAC
GGTGTGGCCAAAGTCATAATCAGACCTCAGCTTCTCAGCAACCTCAAGGA
AGTTTGTAAACTCAGTGCCGCTGAATTCCGTGAAGACACCAACAATGTGG
ATCTTGCCGTCTTCGAGGTAAGTGGCATCTTCAGGT
>CD453976
GCAACGCCAAGGTCGACGCGCACGGCGCCATCACATGTCAGCATGGCCCC
GATGAATGCCTTCTCAACACCGTTCAGGCTTGCGCCATCGACGCCTGGCC
GGACGTGAAAGTGCATCTCGGCTTCATTTACTGCGTGTCGGACCTGGTGA
TGAAGAACAGGCACCGGGAGTGGGAGTCGTGCTTCCAGAAACAGGGGCTT
GACCCCAAGCCAGTCACGGAGTGCTACAAGGGCGAGCGTGGCCACAATCT
TTCGCTCGAGTACGGGAGACAGACAGCTGAGCTCGTGCCTCCTCACCAGT
TCGTTCCATGGGTTGTGGTCGACGGCAAGCCGCTCTACAACGATTACGGG
AAATTCGAAGCTTACATCTGCAAGGCGTACAAGGGCTATCCCCTCCTGGA
GGCGTGTCGAAGCCCGGGCATGGAGGCAGAGAACGATGTGTACGGCCGAC
TTT
>CD454282
ACACCATCGGCCGGGCGCAATGCCAGAATTACCGAAACCGGATTTACGCC
GACACCGACATCGACGGGACCTTCACGGCGTCGCTGCGAGGGGACTGCCC
ACAGGGTGGTGGCAAAGACGGCAACCTCGCGCCTCTTGACGGGTCCTCGC
CCGACTACTTTGACAACAGCTACTTTTCCGGCCTCCTCAGCCATCGGGGG
GTGCTCCACTCCGACCAGGCGCTGTACGACGGCGGCTCCACGGACGGTTT
GGTTAGCAGCTACGCGTCCAACAATGATCAGTTCGGCAGCGACTTCGCGG
CCGCGATGGTGAAGCTGGGCAATCTCGGTGTGCTCACGGGGGCGTACGGT
GAAATCAGGGTCAACTGCCGGGCGGTAAACTGAGGAT
>BQ172249
GCTTGTCATTGTTTGTTCAGATGTCAGAACTTTGCCCCAGCATGCGCAAT
GGTGGCATGATGGACGATAGCCAGCAGGCAAATCCTGGTATTGGCATGCC
AATGCAAGCTTTCCCCAAAAGAAGTGGCTTTGATGTTGTTGCTGGCCTTG
ACCGCGACATTGTCATTTCCCGCTATAAAGAAAAGAGGAGGACAAGGAGA
TTTGACAAACAGGTGCGATATGAGTCCCGCAAAGCTCGTGCGGACAGCAG
GTTGAGAATCAAGGGCCGTTTTGCAAAGGCAAATCAGA
>BQ169100
GTGATGATCTCAAGAATAAGTATTCTTCGCTCCTAGCTGAGAAGGATGCG
CTTCTGAAAGCATTTGGCAAGGAGAAATCTGAAGGAGACAAGCTGAGGCT
GAACCTTGGGGAGCTTGATAGCTACAATGCTGAGAAGGACCGTGACATTG
AGGTATTGAAGGCAGAAGCACTAAACAAGGAAGGACAGATCGGTAGCCTG
AATGGGAAGCTTGAGGAGCTGCATCTCGCAGTCGCTGAGGCGCGGCAGAG
GGGGAAGAGTAGCGCGTGGACATGGCTGTGCCCTACCACGACTGTTATCG
CCGCCGCTTCCTTTGTCTACGCTGCTCGTAGCCGGT
>CD452564
TTCAGTTTTTTTCTCTTGGAAATCTCTGGGCGATTGTTTCCTCTTTAGCA
ACTCAAAAGCAAGCAGAGGGTATCCTGAACCTCATTGAAACCAAATGGGA
TGATATAGTTGCAAATATGCCTCTCAAGATATGCTACCCTGCTCTGGAGT
ACGAGGAATGGCGTATTATCACTGGTTGCGACCCCAAAAACACGCCCTGG
TCGTATCATAACGGTGGATCTTGGCCTACATTGCTATGGCAGTTCACCCT
AGCCTGTATCAAGATGGGTAGGCCTGACTTGGCAAGGAGGGCTGTTGAAG
CCGTGNNNNNNNNNNCAAGTGGCCAGAATATTATGACACCAGGACAGGAA
GGTTTATTGGANNNNNNNNNNGACATGGACAATTGCAGGGTTTCTTAGCT
CTAAAATGCTTTTGGACTGTCCAGAGATGGCATCAATATTAATATGTGAC
GAAGATCTCGGA
>CD452609
AGATTTGCCAGTTTGCGGAACAGAACCCAGATGTGCTGTTCTTGCATGTG
AACTACGAGGAGCACAAGTCGATGTGCTACAGCCTCCATGTCCATGTTCT
GCCCTTCTTCAGGTTCTACAGGGGAGTCCAGGGCCGCCTCNNNNNNNNNN
CGCAACCATAAAGAAGTTCAGGGATGCGCTTGCCAAGCACAATCCGGATA
GGTGTAGCATTGGCCCTACCAGGGGCCTCGAGGAGTCTGAGCTGCTGGCC
TTGGCTGCGAACAAGGACCTGGAATTCACCTACACAAAGCAGCCANNNNN
NNNNNCACGGAGGTCATTGCTCCTGGGAGCCCAAGGCTTCCTCCACCTGC
AAAACCGTTGGTTCGGCAGGGGTCCGGAGAGAGGACCTTGGTCTCATCAG
GAAGA
>BQ162503
CTAGGAATGTTCTGGAGGTTGCTGGTGAGGTGCGCATACCCGTGAAGAAC
ACATATGTTTATGGATTTGCGGAGCATGGCACTGACCTTGNGAGTTCCAA
GGATGTGAAAGGGAACCCCACTGAGTTCTTCCGACGCGTTGGCCATGGAT
CTTCTTATGGTGTTGGCGTCAAGCTTGGCTTGGTAAGAGGAGAGTACATC
GTAGATCACAATACTGGGGCTGGAACCGTCTTCTTCAGATTTGGTGAGAG
ATTCT
>BQ162357
TCACTCAAGAATTCCGGGCATGCTCTCTAACGCTATTTGCCTGGCTTGGA
AAGATTACACTAGAAACATATATATCTCAGTTCCATATCTGGCTCAGATC
AAAGGTGCCCAATGGGCAACCCAAGTGGCTATTGACAATAATCCCAGATT
ACCCACTACTTAACTTCATGCTCACTACTGCGCTATATGTTGCGGTTTCC
CATAGGCTCTTCGAACTGACTAATGCTTTGAAGATAGCATTTGTACCTCG
TGATAACAAGCGCCTCTCATACAATTTTGTCACAGGGATTGCCATTTCAG
TTGCACTCTACTCTGTATCATTTGCCTTAGTTGGCATAGCAGGATACT
>BQ170086
TAACGCTGCTGTTAACCCAGGAATTCAACTTTGCCGATATTATTCATNNN
NNNNNNNTGACCCAGATGGTCCTCAGGAAACCTTGCTGAGAATATGCTGC
GCAATGCTGATCCTGGTCCGGAAACGGCTCNNNNNNNNNNCAACCTCAAG
CTTCTGCAGAGCTACCCTCCGACGAACATCGGCCACCTCCTCTATGTTGC
GAACAAGTTG
>BQ171239
CGGCGGGCAGTGCCACTCCTGAGCTTTTGACACCGCGCTCGTACTCTGGC
CGGTACAACAATTACTTCAAGGAGAACAGGAGGATGACGGCGGCACCACT
CAACTTCTNTACGGCTTCCAAGGATGACAGCATGTCATCCTTCGCCTCCA
TTAGCGGCTCCGAGCCTGGTTCTCCATTGGTTTTGCACT
>BQ168635
AGCACATCCTCCAGGGCTGCTCCAAGCTGGAGAAGCTGGAGATAAGGGAC
TGCCCGTTCGGCGACGCCGGCCTGCTCTCCGGTATGCACCATTTCTACAA
CATGCGGTTCGTCTGGATGTCGGGCTGCAGCCTGACGCTGNNNNNNNNNN
GCGGCAGCTCCCACGGATGGTGGTGGAGCTGATAAACAGCCAGCCTGAGA
TCGAGAAGACAGACGGCGTCGACATCCTATACATGTATCGGTCGCTGGAG
GGGCCAAGGGAGGATGTTCCACCATTTGTGAAGATCCTG
>CD453492
ACACACTTGGACGATCANNNNNNNNNNGGGTAAACCTGAAACGAAATACA
CTAAAAATGGACCTGGTGCACCTGGGGGGCAATCTTGGACATCACAGTGG
CTCAAGTTTGATAACAGCTATTTCAAGNNNNNNNNNNCGAGGACCTTCTA
GTTCTGCCTACTGATGCTGTGCTCTTTGAGGATTCATCATTCAAGATTTA
TGCTGAAAAGTATGCTGAGGACCAGGATACATTTTTTGAANNNNNNNNNN
TAAATTGAGCAATCTTGGGTTTAAGTTTGACCCTCCTAAGGGTGTATCAC
TAGAC
>CD453521
TCCGCCGAGGGTTCGAGGGCGGGCAAATGCCGCTCTACCGCCGTCTTCCT
AAGCTCCGCGGAATCGCCGGCGGAATGCATATCGGGTTGCCAAAGTACGT
GCCGTTCAATTTGAGGGACATAGTGCAGGGTGGGTTCAAGGATGGCGATG
AGATTTCCTTGGAGTCCTTGAAATCTAGGGGCTTGATCAATCCATCCGGC
AGGGAAAGAAAGCTTCCACTCAAGATTTTGGGAGATGGTGATCTATCAGT
CAAGTTGAACATCAAGGCTGGGGCATTCTCCTCCGCGG
>BQ161003
CCTTGGGCTTTGAGTTATATGATGACCAGACTGATTCTGCACCAAAAGAA
TACCTTTTCACTGGAGGCGGATTCTGTGCGGAGGAGGATGAACAAGATAC
AGCGGTTGATCGATCTGGCGGGGAAACAGTGGGTGGAACAAGTGACGCAT
GTGAGGATATCGCGGGGGTTTCTGACGGCGGTAAAAGTATAGGCTTGTCG
CCGCCGACTGAAGAGTGTGCAGAGGATACTAGTACGGACGCCCGGGGTGC
ATCTTCATCGAAGCGACACAATGCTGGCAGTGGTCTGCCCAAGATTGCCA
AACGTAGGAGNAAAA
>BQ161393
GGATCGTCGGGCTCACCTCGATGCTTCTGCAGCCCATGGCCGCCGTGCTC
CCCTTCGCCGCCTTCCAGCTACTCGATATCTACTGGAAGAACGAGCACAG
GCTGATTTGCACGGGGGAGATGTGCACCTCCGAGGAGCGTGTCCGCTTCG
AGAAATCCATTTTCAAGTCCCAGAGGAATGTCATCCTTTGTGTTTCAGTA
TTTATCCTTTATTGGTCCATCTATCGCATTTGCAAGTTCAACAAGGACAT
CAAGGCACTGGAGGAGGTTGAGAAGCGCATCAAGGAAGAGT
>CD454018
AGGCTATGCTTTCTCTTCCTGCAAGCAAGGGGTTTGAGATCGGTAGTGGA
TTTGCAGGTACTGACCTAACTGGAAGTGAGCATAACGATGAGTTCTATAT
GGATGAGGCTGGAAATGTGAGAACACGAACCAATCGCTCGGGCGGTGTAC
AGGGAGGGATATCAAATGGTGAAACTATATACTTCAAAGTAGCTTTCAAG
CCAACAGCAACTATTGGGAAGAAGCAAAATACTGTAACAAGGGATCATGA
GGATATCGAACTTCTGACAAGGGGTCGCCATGACCCATGTGTTGTCCCTA
GGGCTGTTCCAATGGTGGAGACGATGGCCGCATTGGTCCTCATGGACCAG
CTGATGGCACATGTTGCTCAATGCGAGATGTTCCCGC
>CD373611
TGGACTTCTTCGGGAACATGGTGCTCTGGGCTTTCCCAAGGCTTCAGGTC
CGGGACATCCTGAACTCGAGCTACGGCAGCGTGATCGGCGTCATCCGCGA
CGCCGTGGCGCGCATCAACGACGAGTACGTGCAGTCCTTCGTGGACTTCG
GCGGAGTGGCGGACGCGAACGGGGAGGAGCTCGTCGCGACGGCGGCCGCT
GCCGGCACGATGTTCTGCCCGGACGCAGAGGTGGACAGCTGGCTGGGATT
CAGGTTCCACCAGCTCGATTTTGGCACCGGCGCACCGTCCGCTTTCGTGC
CGCCGGACTTGCCTTTCGAGGGGCTCATGATCTTCATGCCGTCGCGCAAG
GCGAATGGCGGCGTCGACCTCTTCATGGCCGTCGCGGAGGAGCACGTCGC
GGCGTTCGAGCAGATCTGCTACTCGTTAGATT
>BQ169778
TGGTGAGCATGAAGATGTACACGCTTCTCGCGCTCCTCGACGGCGAGGGG
AACGTGGTCGAGGTACTCGAGGACCGGGGCGGCGAGGTGATGAAGCTGGT
GAGCGAGGTGAGGGAGGTGGACCGGAGGCTGTGGATCGGGACCGTTGCGC
ACAACCACATCGCCACGATCCCTTATCCGTTGGACT
>BQ161823
GCAATGTTGCGCTTCTGCATGCAGGACTGTCAGATGCACCAGGACTTGAG
ATTTCTAGCCATGCCCTGTCACCGATCGTCTTCCTTAAGCTGAAGAAATC
GACTGGTTCTCTGGCCACTGACCTAGATCTTCTTGAAACCATTGCCGAGC
AGGTTTTGAAGGAAGATTCCGTTTTCATTGTGGCGTCGAAGAGGTCAACT
CTGGACAGATGCAAGCTCCCCGTCGGAATCCGGCTGTTCGTTTCAGCTGG
TCACACTGAATCTGACATCTCCAAAGTGTGTTCATCCTTGAAGAGGATTT
CTGCGTCGGTTCTTTCAGATCACGTTT
>BQ168846
TCATTTTGTTTGGGAATTCTCTTGTAGTCGTAGCTGTTTATGTCCACCTT
TTGCTGCAAAGCCTTGAGTTCATCCTCTAGTGAGAGCTTCTTAGGCTTAT
AGGCCCCTTCAACCGGTCCTGTTCGGCTCAGAGCTTTTGTNNNNNNNNNN
CCATATCCTCCTTTTCCTTTGTTACTTCTTTGCTTCCCTGTATAAGATGA
GCTAGACCAACCGCACCAAACACTGTCAACGAAATGAGTGGAAGACCATA
TCGAACAAANNNNNNNNNNGTTTGAACTGAGAGGCTTGTTGAGCAATCTT
AGCAGCTGGTTCCCCTGGNNNNNNNNNNTCATGCCAGAATTTGTCCTTTG
>BQ165933
ACNNNNNNNNNNCTTGGCTGGAGAGAGCAGAGAGCGGGAGATTGTGGATC
CGGATTGCGACGGCGTGCAGATCGAGACCCTGGACGCCCTGCTCTCTCTC
GCCAAGCAATGCGTGAGCTCTTTGCCGGAGGAGCGGCCGACGATGCATAG
GGTGGTACAGATGCTGGAGTCGGATGTAATTACACCGTGCGGAAGTGATT
TCTACGATTCAGAG
>BQ165935
GCACGGACNNNNNNNNNNGGCGGACAAGAGCACGGAGACGGCGGAGGAGA
CGCTGCACAGATTGTTCATGAAGAAAGACGTGGACAAGGCGCTGGACAGC
CTGACCCCTCGGGAGAGGGAGGTGATCAGGTACAGGTTCGGGATGGACGA
CGGCAAAGCGAGGACCCTGCACGACATCGGGCAGCTGTTGGGGGTGAGCA
GGGAGAGGATCCGGCAGATTGAGATGGCCGCCTTCCGCAAGCTCAGGAGC
AAGAAGAAGGTGACGTCACTACAGCACTACCTGGAGCCGGCAGAGAGCTG
G
>CD452486
ATTACCGCCATGTTATTGCACAGCAACAGACATTAATTGACCGTGCATCA
AACGCTCGGTGTGGTTCATCCAATGCGTCTGATTTACCCCTGGAAGGTCA
TGCTGCTAACNNNNNNNNNNCTCAGGCAGCAATAATGGANNNNNNNNNNT
AGCTCCGCTCCCAATATTGCAAGGCCAAACATGGACAGTGGTGCCATGGA
CAAAACAGAGGCTGGCGGTGGCACCGGTAGTGGGAGCGGGCCGAGCGGTA
GTGGCAATGACATGGTATGTCAGAATCAGCTCAGCCAACGAGAAGCTGCA
GTGAACAAATTCAGGCAGAAGCGGAAAGAGAGGAACTTCGGGAAAAAGGT
GCGGTACCAGAGCAGGAAGAGACTAGCCGAGCAGCGGCCACGTGTCCGTG
GGCAATTCGTCCGACAGTCTGGACAAGAAGATGAGGCAGGCCAAGCAGAA
GACAGA
>CD452964
CCCCCACCGACGACGACCTGGGATTCATCCGGAACGAGGACGCCAGGAGG
TACATGAGGCACCTGCCGCAGTTCCCTCGCCGGTCCTTCCCGGGCCAGTT
CCCCAAGGTGCAGCCCGCCGCGCTGGACCTCATCGAGAGGATGCTCACCT
TTAACCCGCTGCAGAGGATCACAGTTGAAGAGGCGCTGGAGCACCCGTAC
CTAGAGCGGCTTCACGACGTCGCCGACGAGCCCATCTGCACGGACCCCTT
CTCCTTTGACTTCGAGCAGCACCCTCTGACGGAAGACCAGATGAAGCAAC
TCATATTCAACGAAGCCCTGGAGTTGAACCCCAACTTCCGATACT
>BQ161426
CCCTTGAGAAGGGTGACATGTCTAAATCTGGGGCANNNNNNNNNNTCAAC
AAAGAGCTTAGAAGAAAATCCGGGACACCAAGGGGGAGCAGTTTACACCA
AAATGGTTCAAAATTACTGAAGACATCTCCCCTACCCCGTGGGGCGATCT
GGAGGTGTATGAGTACAATGGCAGATACGCCGAGCACCGGGCTGCGATAG
ACAGCTCTAGTGCCGTTGCCGAGGAGGCGGACGTCAGCTCCATCGAGTTC
AACCCGTGGCAGTATGGCGACTCGCCTTCCCAA
>CD373466
CTCCACAAAGTGGCTGTGTTAATTCATGCAACTACAGAGGACCTTACGGC
GCAAGCAAATGCCTGAAGAAATGTGGGCAGCCATCGCAGACTTTGTATCA
TGTGCCCCGTTCGTTTCTCCAACCANNNNNNNNNNTTTCGAGCAGTTTGG
TGGTGACCCAAGCAAGATATCCTTCACGACGAAACAGACAGAAAGTGTAT
GCGCACACGTGTCTGAGGATCATCCCGACCAANNNNNNNNNNCCAGCAGA
AATTACAGAGGTCTGGGCCAGCACTTCGTCTGGAATGCCCCAAAGAAGGT
CAGGTCATCAGCAGCATCAAGNNNNNNNNNNGAGTGGCACCTGTGGGAGC
TACAGCCATGGCGAATGCAGCAGCTCTCAGGCTCTGGCAGTCGCTCAGGA
GGCATGCGTCGGGGTGAGCAGTTGCAGTGTGCCGGTGTCAGCAAAGAACT
TCGGAGATCCATGCAGAGGAGTCACAAAAAGCCTTGTGGTCGAAGCTGCA
TGCTCA
>BQ166264
CGATAAGGCTTGGACTTGCACTCAACTTCTCAGTGTTCTACTATGAGATC
CTGAACTCTCCAGACCGTGCTTGCAACCTTGCCAAGCAGGCATTTGATGA
AGCCATTGCTGAGCTGGACTCCCTCGGCGAGGAATCCTACAAGGACAGCA
CCTTGATCATGCAACTTCTTCGTGACAACTTGACTCTCTGGACCTCCGAT
AACGCAGAGGAGGGTGGTGATGAGATCAAGGAAGCCGCCTCAAAGCCTGA
GGGANNNNNNNNNNCCCTCGAGCGTGCCCAAGT
>CD373452
AGGCGGACTACAGCTCCAGCGTCTCGGTGTTCCCCATGGAGGCCTGCGAC
CTGGTCGGCGGCGAGGCGTGCGAGGCGCAGATGTACCCGGAGACGAAGCT
CGGCGCCGGTGCAGGCGCCCCGGCGGCCGCGGCGAGGGCGCCGGAGGTGG
AGAGGGAGTACCTAGCCTACGACGGGCCAAAAACGGTGTTCCCGGACGAG
GCGTGCGACGATCTTGGCGGCGAGTTCTGCGAGGCGC
>CD452519
CCAACTCTGTAGGTTCATTTTATTCCAAANNNNNNNNNNGTTATTGAAGG
ACTATGATAATGTCTGTACTCTTAGAGTCAGGATGCCCATATCATCAGAC
CTGAGCAATCCTCGTAACTTCATCACAAAAATAGCCCGCTATGACAAGGT
GGTGAACATTCCCAACAGTATGACAATTTTGGATGAATTGTTGCCTATCT
CTGTTGAGATGGCGAAGCGGGATTGTAGGGGCATATGGAATTTCACCAAC
CCGGGGGTTGTCAGTCACAACGAGATTCTGGAGATGTACAAGGAATACAT
CAACCCAGACTTCAAGTGGACCAACTTCACGCTCGAAGAGCAGGCCAAGG
TTATAGTTGCACCCAGAAGCAACAACGAAATGGACGCGTCAAAGCTGAAG
TCCGAGTTCCCTGAGCTACTGTCCATTAAGGAATCTTTGATCAAGAATGT
CTTTGAGCCAAACAGGAAGGTTTCTACTAAT
>BQ170631
CCCAGGGCTACCAGGCCGTGCAAGGTTATATACCTGTTGTTGAAGGAAGA
CCTGTGAGGATGCGACGCCTTCCATGCTGTGGCCTTGGCATGGGTTGGTT
TCTGTTCATTATTGGCTTCTTCTTTGCTGCCATTCCGTGGTATGTTGGAG
CTTTTGTTCTGATCTGCGTCCGAGTACACGACTACAGGGAGAAACCAGGA
TATGTTGCTTGTACTATTGCTGCTTCACTTGCTGCAATTGCCATGTTGCT
TGGTGCCACAAAAGGAGCGGAGGTGTGGT
>BQ161965
AGGATGATGCTGCAAAGTACTGTGACGTTCTACAGGGTGGTGGTCAAGGA
TGTGAAGGAATTGCAGAGNNNNNNNNNNCAACATGTGCCGTCAAATGAAA
GCTCTCGCCGTCCTTTTCCGGCGTGGAAGGACTCCTCCAACGCCTCAAAG
CCTCGAGCGTGACTTGAGGGCGAGAAACCGGTCACTGGAAGAC
>BQ161952
GAATACCAAGAAGTGCCTTCCCAAGAATATTCACCTATCTCTACAGTACA
GCAGAACACCCACCTGATCTAGATGGCCATAATGGAGTGACAATGGCTGG
GTATGGTTATGGGCTCCCAATTAGTCGTCTTTATGCTCGATATTTTGGCG
GGGATCTGCAAATAATTTCTATGGAGGGATATGGAACTGATGCTTACCTC
CACTTATCACGTCTGGGAGATTCAGAGGAACCCTTGCCTT
>CD454217
TGGGGGTCTTATATCTGGGTTCCTTCTTGGAATTGTTGTCTTCATTCGAC
CACAATATTGCGTGGATTAACCAGAGAAGAGTAGCACCTGGACCACAAGC
TGCTCCTGCTGAAAGCAAGCACAAGACGTATCAATATATATTGTGGATAG
TTGCTGCTGTTCTGTTGATTGTCGGGTTCACACTGGCTATAGTTCTGCTT
TTCCGGGGATATAATGCGAACGATCACTGTTTTTGGTGCCATTATCTCAG
TTGTGTTCCTACTAAAAAATGGAAGTGCAACTCGTCACCGACAACATGCA
CGGCAATGATACAGGGAAATACCCTGAACTTGACATGTGAAGGCAAAGGG
ATATACCGGAGCTACATTGTGGCCGAAGCTACGCAAGCTAAGATAGACCA
GCTTTGCAACCAGCTTTGCAGTT
>CD452909
TCAGCGAGGAGAAGGAGGCGCTGGTGCTCAAGTCATGGGCCATCATGAAG
AAGGATTCCGCCAACCTCGGGCTCCGCTTCTTCCTCAAGATCTTTGAGAT
CGCGCCGTCCGCGAGGCAGATGTTCCCGTTCCTGCGCGACTCCGACGTGC
CGCTGGAAACCAACCCCAAGCTCAAGACCCACGCCGTGTCCGTCTTCGTC
ATGACGTGTGAGGCGGCAGCCCAGCTGCGGAAAGCCGGGAAGATCACCGT
GAGGGAGACCACCCTGAAGAGGCTGGGCGGGACGCACTTGAAATACGGCG
TGGCAGATGGCCACTTTGAGGTGACGCGGTTCGCTCTGCTCGAGACGATC
AAGGAGGCGCTTCCGGCGGACATGTGGGGGCCCGAGATGAGGAACGCGTG
GGGCGAAGCCTACGACCAACTGGTCGCGGCCATCAAGCAAGAGATGAAGC
CCTCTGAATAGCTCATCCATTGTA
>BQ162804
AACTCCAACAGATGGCGCTACACAAGTATGGCGCCATCCCTCACTGGGGC
AAGAACCGCAACTTTGCCTTTGAAGGCGCCATTTCCAAGTACCCCGAGGC
TGGCAAGTTCCTAGAGGTAAAGGGCAGGTATGACCCTGATGGGATCTTCT
CCAGTGAATGGAGTGACCAGGTGCTCGGCATTAATGGGAGCCCGATCATC
GTCGAGAAGGGTTGCGCCATTGAGGGCCTTTGCGTCTGCTCAGAAGACTC
GCATTGTGCACCGGAGCAGGGCTACTACTGCCGCCCTGGGAAGGTGTACA
GGGAGGCGAGGGTCTGCTCGTTCCAACCCA
>CD373573
CAATGAAGAAATCAACTGCAAAGTGGAAGATTGCTATTGGGCATCATACC
ATGAGGAGTGTCAGTGACCATGGGACGACCGAGGAGCTCCTGCAATTGCT
TCTTCCAGTCCTCAAGGTTAATGGCATCGACTTCTACATCAATGGGCACG
ACCACTGCCTCGAACACATTAGCAGCAGAGACAGTCCAATCCAATACTTC
ACTAGCGGAGGCGGTTCAAAAGCATGGAGGGGAGTCTACCAGCCAAATGA
TGATAAGATCCAGTTCTTTTATGATGGGCAAGGGTTCATGTCCCTCCAGC
TAAACCAGGACCAAGCTGACTTCATCTTTTATGATGTTTCTGGGAAAGTC
TTGTACGAGTTTACCTCGCACAAAACAAACCACTTCCAGCCCTCCATCTA
TGTCACTGCAGAAT
>CD453996
AGATACTCCGCGGCGTTGCTTACTGTCATTCTCATAGAGTTCTTCATCGA
GATCTGAAACCTCAGAATTTATTGATAGACCGGCGTACTAATGCACTGAA
GCTTGCAGACTTTGGTTTAGCAAGGGCATTTGGAATTCCTGTCCGTACAT
TTACTCATGAGGTAGTAACATTATGGTACAGAGCTCCTGAAATCCTTCTT
GGAGCAAGGCAGTATTCCACACCAGTTGACGTGTGGTCAGTGGGCTGTAT
CTTTGCAGAAATGGTGAACCAGAAACCACTGTTCCCTGGCGATTCTGAGA
TTGATGAGCTATTTAAGATATTCAGGGTACTCGGCACTCCAAATGAACAA
ACTTGGCCAGGCGTGAGTTCCTTGCCTGACTACAAGTCCGCCTTCCCCAG
GTGGCAGGCAGAGGACCTTGCAACCGTTGTCCCCAATCTTGAACCTGTTG
GCCTGGACCTTCTCTCGAAAATGCTTCGGTTCGAGCCAAACAAGAGGATC
ACGGCTAGGCAGGCTCTTGAGCATGAGTACTTCAAGGACATGGAGNNNNN
NNNNNTGTGGTAGTGACTGGCATATGT
>CD373605
ACACACACTACTTCTCCTTCATCATTCTGTATCTATTTGCTGAAGCTGCC
CAGGAACATATCCAGGAGCAGGTAACCAGGNNNNNNNNNNAGTGAACCGT
CCTCACCCCTGGGGATTACTCATCACCTTCATCGAGCTGATAAAGAACCC
ACGCTACAACTTTTGGAACCGAGCCTTCACACACTGCGCACCTGAGATTA
AGCAGCTGTTTGAGTCGGTCGCAAAGTCATGCGGTGGAGGCGCT
>CD373633
CATTAGTTGGGAATGATGCAGTTGATCAGCTCAACAAGTTCAATCAGAAA
TTGNNNNNNNNNNCACAGCCAGACTGATTGATGGTATCCTGCTCACCAAG
TTTGACACTATCGACGACAAGGTGGGAGCTGCGCTGTCCATGGTTTACAT
ATCTGGATCTCCGGTCATGTTCGTCGGATGTGGCCAGTCCTACACTGACC
TGAAGAAGCTGAATGTGAAATCCATTGTGAAGACCCTCCTGAAG
>CD452418
TCGCTCCCACGTTGCTGAAATACGGCATGGTGATACTTTTCAACGTGACA
ATGTGGGGGTGCTACGTGAACAGCCTCAAAGCTTTGTCGTCCCTCCAGGC
AACGGTCACCAACTTCGCCGCCAACTTCATCTCGTCAGGTCTTGCAGGGT
ATTTCCTGTTTCAGGAGCCTCTGCCTTCCAAGTGGTTTGCAGGTGCCAGT
CTGATCATTCTTGGTGTGTTCATCCTCAGCAAATCAAGCATTGAGGAGAA
AGTGAACTCTGATT
>CD373569
CCCCATGCGCCCAAGCAGAGAAAGTCATTGGCCTGTCCCCGCACTCTGAT
GGTAATTTCCTAACCCTTGTCCTGCAAGTGAACCATGTCCAGGGCCTGCA
GATCAAGAGGAACGGCAGCTGGCTCCCTGTCAAGCCTGTCCCGGGCGCTT
TTATTGTCAACATCGGAGATATGTTAGAGNNNNNNNNNNCAGGAGCATCG
AGCACCGGGCAGTCGTGGACCCCAAGGAAGAGCGGCTGTCGGTCGCGGCG
TTCCACTTCCCAGACATGGACGCCATGATAGGTCCTCTGGAGGAGCTGAC
CGCACATGAGGACGACGCCTACAAGACGTTGGACCTCGAGAGCTTCATGA
AGATCTTCTTCGCGACGAAGCTCGAGGGGAAGAGCTTCTTAGACCGGATG
AAG
>CD373482
AGGCCGCAAAGTGCGTCGAGGAGAACGCGGCGAAGTTCACCGGGGAACCC
GCCGCCCCCAAGGAGCCCACCGGCAACATGTTCCAGCAGGCCGGCGGGCA
GGTGATGGGTGCCGCTACGGGCGCCAGGGACGCCGTTATGAACACGCTCG
GGATGGGAGGAGACAAAGCCGACGTCGGCAGCGCCAAAT
>BQ162694
AGTTCTGGCCCAACCCGGACCAGCCGCTGCACTTCACCACCGCCAAGGAC
TACTTCCACGACCAGGAGTCGTTCCGCCCCAGCTACAACTACTACCGCCA
CGGCTACAACGGCGACAAGCACGGCCACCTCCCCGAGCCCCACCGCGGCT
CCGACCCCGTCAGCAACATGTTCAACGACGACGACGTCAACGCATGCTCC
ATCATGT
>BQ171805
TTGTTTTCGAGGCGATGGCGACGTTCGTCGGGCAGGTGTCGGTGCTGTCC
CTCATCGCGCTCTTTGGGGCTGCCACGACGGCAATGGTGACGACGGCGAG
GAAGGCGGTGACCCTGCTCCTGTCGTACCTGATATTCACCAAGCCCATGA
CGGAGCAGCACGTCACGGGGCTCCTGCTGATCACCATGGGGATCATGCTG
AGGCTCCTGCCAGAGGACAAGGAGAAGAAGGGCACGGCCAAGCGCCAGCA
GGTGAAGGCGCAGCGGCGGGGAGACGGAGTAGAGGAGGAGACATCACCGT
TGGTAT
>BQ168699
CAGCTGATGCACAGTTGAAGGAATTAGCGAAAGAGCTGAAGCCGCTGTGG
TTATCTGTACAGTCATCCCCTCAGTCTTATCAGNNNNNNNNNNCTTGGTT
GCGAAGGAGAAGGAGTTGCAGGAGAAGCTCATGGCAAGGCATGCCACCGT
GGTCGACAGCGTCGAGAAGAAGCAGCGCGGGCAAGACATAGAAAACCGGA
TTGCTTCCCAGCAGCAGAAGATCGCTGCGCTGAGGCAAGAGGTCGAATCT
CTTCTAGAGTACCTTAGCGAGATA
>CD453979
GATGGTTGGACCAATTTGCTTTATCCCTGGATCCAGTTACTGCAATGTCT
TTCCATGATGAAACACTGCCGTCTGATGGCGCCAAAGTAGCACATTTCTG
CTCAATGTGTGGTCCCAAGTTTTGCTNGATGAAAATCACCGAGGATATTA
GAAAGTATGCTGATGAACATGGTTACGGGACAGTAGAGGAAGCGGTGAGA
CAAGGAATGAGTGAGATGAGTGCTGAATTTTTGGCTGCAAGAAAAACAAT
TAGTGGCGAACAACATGGTGAAGCTGGAGGGGAAATCTATGTGCCAGAAA
GCTACGTAGTTCAGAAAT
>BQ162125
CCAACAAGTTGAGCACCGAACCAGAGTTCTTGGAAAACCATATCCCAATG
CAGAAGGTTCCTGTCGGGCAGTTCAAGCTTCCGAAGTTCAAGATATCATT
TGGATTTGAAGCGTCTGATATGCTCAAAGGTTTGGGTCTCCAGCTGCCGT
TCAGCGCAGAGGCAGATCTTTCGGAGATGGTGGATTCACCGGCGGGCTTA
TACGTCTCATCCGTTTTCCACAAGTCGTTTGTCGAGGTGAACGAAGAAGG
CACCGAGGCTGCCGCTGCAACTGCTTCAGTGGTCACACTTAGGTCACTGC
CAGTGGAGCCCGTGAAGGTGGATTTCGTCGCGGATCACCCTTTCCTCTTC
CTTATCCGAGAAGACCTCACAGGGGTGGTGCTATTCGTCGGCCATGTGTT
CAATCCCTTGGTGTCTGCAT
>CD373590
TCCCAAAGCCGAACACCCTGACAAAGGTTGGGCCGTGGGGTGGGAATGGA
GGGACACCATTTGAAATCCCACAGGCAGAGCTACCTCAGCGTCTAGAAAG
TGTCACAATTCAGAGTGCCGAAGTTATTGATTCCATTGCCTTCACCTACA
TCGGCCTAGACGGCGCAAGGCGGACAGTCGGTCCATTTGGTGGCGGCGGC
GGGACTAAGCAGCCGATCCTGCAGCTTGGTCCTTCGGAGAGCCTGAAGGA
AATATTTGGCACAACCGGTAACTTTCTAGGATTGAATATTGTCACATCAC
TTTCCATTGTCACCAATGTTAAGACATATGGACCATTCGGAAAACAATCC
GCGGGTAATACCCCTTTCCGTACCACTGCGCCAGACCGTCACAGCATTGT
GGGCTTCTTCGGGCGGGCTGGCCAATTTGTTGACCAGCTTGGAGCTTATG
TGCGCCCAA
>CD452502
AGAAGCCCAAACCTCAGAAACCCGTCGAGGAGCGAGAGACGGCGGTGGCG
GCCAAGAAGCCAAAACCGAAGAAGCAGAAGGAGGGCAAGGAGGCCTCTGC
CAAGAAGCCGAAGGAGCAGAAGGAGGTCTCTGCCAAGAAGACGAAGAAGC
AGAAGGAGAGCAACGAGATCGACGAGATCTTCGAGGCCACCAAGAAGCGC
AAGCTGCAGGAGCAGGAGGAGGATGAGGAGGGGTCCGAGGGGGGCAAGAA
GCCCAGGAAGGGCAAGGCCGAGGGGGCTAGTAAGAAGAAGAGCAAGAAGG
AGACTGGGGGCAGAGGCTGGGAGCCCGGCCACGATGATGAGGTCGAGGAG
AAGCGGCCGCGGCGGCGCACCAATGACGGGCTCACCATATACTCCGCCGA
CGAGCTCGGGTTCGGCAAGGCCGACGCCGGCGGCACCGCCCTCTGCCCCT
TCGACTGCGACTGCTGCTTCT
>BQ169765
TCTTTCCCCAGTGCTATGCTGAGAAGCAGGCTCTGGGCGATGTGAGTCAG
GAACTGCTGGACACACAGGTGAACCCTGCTGTTTGGGAGATCAGTGGCCA
CATTGTACTGAAACGTNNNNNNNNNNATCAGAAGCTTCGGCATGGAGACT
CCTCGCCGTGGTCTCTCTGTCGGAAGCACGCNNNNNNNNNNCATCTTTGA
TGCTGCTTGTTTGGTTCAGTCCCAGGTGGAGGAGGAAATTGATGATGCCA
TTTATGCACCTGTCCCGGTTGGCCCTTCAGCTGTTGGGGAGGGCTGCCTC
GTAATT
>BQ161126
GAAAGNNNNNNNNNNGAAGAGGTCAAAGGAAAACAAAGAAAAGNNNNNNN
NNNCGACTTTTACAAGAGGAATTACAAGGATTATTTTGGTTTCATGGAAG
GCTCGGTTAGAGAGAAGCCAGTGGAGGAGCTCACGGAGTCGGAGAAAGGA
ATTCTCGCATGGCTCGACAAGAACAAG
>CD453499
AGACGGTTGAAGCTCACAGTGGATATCACTTCCCTTGGNNNNNNNNNNAC
TGTATGGAGGCTCTGACTTCCATGACTACCATCATCGTGTGCTGTACACC
AAGTCAGGAAACTACGCCTCTACTTTTGTTTACATGGACTGGTTGTTTGG
CACAGATAAGGGTTATNNNNNNNNNNAGGGGAAGAAGGGAAGCATTTG
>CD453517
CGCTGTACGCGCCCCTGATCCGCGATGGCCGCATGGAGAAGTTCTACTGG
GCGCCCACCCGCGAGGACCGCATCGGCGTGTGCAAGGGCATCTTCCGCAC
CGACAACGTCCCCGACGAGGCCGTGGTGAGGCTGGTGGACACCTTCCCGG
GGCAGTCCATCGACTTCTTCGGCGCGCTGCGGGCGCGGGTGTACGACGAC
GAGGTGCGCAAGTGGGTCGGCGAGATCGGCGTGGAGAACATCTCCAAGCG
GCTCGTCAACTCCAGGGAGGGGCCGCCGACGTTCGACCAGCCCAAGATGA
CCATCGAGAAGCTCATGGAGTACGGCCACATGCTGGTCCAGGAGCAGGAG
AACGTGAAGCGCGTGCAGCTCGCCGACAAGTACCTCAGCGAGGCGGCGCT
CGGCCAAGCCAACGACGACGCCATGAAGACCGGCGCCTTCTACGGCAAGT
>BQ161342
GCGCTTCAACTGCTACTTCTCCAACGGCAGGACCATCAAAGTTGTCTAGT
CTGTTAACATAGTCCATGACCCTAGATGAGTCTGCCTTGATGGCTGTCAA
GATGAGCAGATTCTGAAGATTGAAGTTTCCACTGAACGCGGAATTCTGAA
GGACAATCTTCTCAAGAAGTTCAATCAGTTCATGNNNNNNNNNNAAGCCT
TAACAGCAGCAGAAACTTGCTCAGGACTCTTGCTTTCGGGCAATGCAGTA
GAAACCACTTGGTCNNNNNNNNNNCATTATCAGGCTGTAGAACTTTATCC
CACAGATCACCGTCCATTCTTTCAACCACATANNNNNNNNNNGCGAGTTT
TTGTTGGTAACATTGATAAGTTCTTCATCGCACTGTCCACGTCTGTAAGC
AACAACAGCAAGAGTAGGATCCCTCTTTTCACGGTATTTACCCGGAAC
>BQ171637
TTAAGGCTACAGCTGGAGAAAGACGAGCAGTTNNNNNNNNNNGCTTGTGG
GAGAAGCGAGCAGATTGGTGGTGGCAGAAGCATGTATCCAAGCTTTAGAT
ATTGAATCTACCCAAGGAAAAATATACGAGATTNNNNNNNNNNACCTGGG
AGCGACCAGGAGAAATGGAAGCAACTATTTGCAGCTGCTGAATCG
>CD452925
CCATGCACCTCNNNNNNNNNNCAGGACAGTAGGACATTTGTCTAAGAGCA
CCGAAGTGATGAAGCTTGTCAACAACCTCATGAAGGCCCCAGAAATTGCT
GTTACCATGCAGGAATTCAGCAAANNNNNNNNNNGATGGAAGAGATGGTA
AATGATGCCATGGATTCAGCACTGGACGATGAGGGCATGGAGGAGGAGAT
CGAGGAGGAGGTTGATAAGGTCCTCTCTGCAATCGCCGGGGAGACTGCGT
CTCAGCTTCCTGACGCTGTCCGCAAACAAAAAGAGAAGGTCACACAACCT
TCGACAAGCNNNNNNNNNNTGTAGCGGAATCCGTTGATGACGACGATGAT
GATCTAGAAAAGATAAGAGAAAGGCTCGCCAAAGTGAGGTCG
>BQ166499
TGGAAAATCTTGAAGAATGTGTGGTTGAGCATTTGGATGAAGATCAGATT
CTTCAGGATGACAATGAAAAGGAACAAATAAAGATATCTCAATCCAAAAT
CCGGGAGTGGTCAAAGGGAAAAGAAGGAAATATTCGGTCATTGCTTTCTA
CACTGCAATATGTTCTCTGGCCTGAGAGTGGATGGAAACCAGTTCCATTG
GTTAACATAATTGAAGGAGCAGCGGTTAAGAAAGCTTATCAGAAGGCATT
GTTATGTCTTCATCCAGATAAGTTGCAACAGCGAGGAGCTGCCATGCATC
AAAAGTATATAGCAGAAAAGGTTTTTGAGATTCTACAGGAGGCATGGAAG
GAATTCAATTCAGTCACTTTTGGAT
>BQ169934
CCCGCCACGCGCCGCTCCGGCAGGCGGAGCCGGCCAGCTTCCCTGTGCCC
ACGCGGCCCGTCGTCGGAAGAAGGGAGAAGACGAGGATCAAGAAGGAGAA
CGACTTCGTGCAGCCCGGGGAGAGGTACCGCAGCTGGGCGCCCGACCGCC
AGGACAGGTTCGTGCGCCGCTTCGCCGACGCCCTCGCCCACCCCAAGGTC
AGCCACGAGCTCCGCGTCATCTGGATCGACTTCCTCTCCAAGTGTGACAA
GTCGTGCGGCATGAAGGTGGCGAACCGTCTCAACGTGAAGCCAAGCATGT
>BQ169536
TGGCGTCCATATCCATACCGTGCCTGGTGTACCTCTCTGCGCACAAGGGA
TTCATCGGCATATGGGTCGCATTGACCATCTACATGAGCCTCAGGACCGT
AGCCNNNNNNNNNNAGCGAGAGGACCATGGGCTTTCCTCCGGAAG
>BQ169800
CGGCGACGTGCATGGGGTCGCTGCTGGAGCTGAGCCCGTGCCTGCCTTCT
TTCAGGGACGCGGGCACGTCCAAGGCGCCGGCGGGGTGCTGCAAGGGTCT
GGGCAGCATCGTCCGAGACCAGCCGGCGTGCCTGTGCTACATCTTCAACC
GCACCCTGGAGCGTGCCATCGGCGTCGACATCCCCGTCGACCGCGCGCTT
GCCCTCATGGGCGACGTCTGCGGCCTCACGCTGCCGCAGGACCTCATGAG
CAGCTGCGGCGACAACGGCGGCGTGCCGCCACTGTACGTGTGTCCGGCGC
CCTCGGCCT
>CD373566
ATTTGATCAAGTACATCGACAGCAACTTCCACGGCCCGGCACTGCTTCCT
CAAGATCCCGCAAAGAGGCAGTTCGCCGATGAGCTGATTGCTTACGCTGA
CGCCTTTACCAAAGCACTCTACTCGCCCTTGATCTCCCAAGTGGCCATGT
CAGACGAAGCTGTTGCTGCTCTAGACAAGATCGAAGCTGCCTTGTCCAAG
TTCAGCGACGGCCCGTTCTTCCTTGGCCAATTTAGCTTGGTGGATATTGC
CTACGTGACGATCTTGGAGAGGGTTCAGATATACTACTCTCACTTGAGGA
ACTACGAGATCGCCAAAGGCAGGCCCAACCTTGAGAGATACACCGAGGAG
ATGAACATGATCGAAGCGTATAAGCAAACCCAAAATGTCCCGCTGGCCTT
GCTTGATGCTGCCAAGAGGCATCTCAAGATTGCTT
>BQ167112
AGACATATGGGTATCGCTGGCTAGCTCCGGAGATCATTGATGGAGATCCA
GAAAGCGTATCGGAGACCTGCATGAGCAATGTCTACAGNTACGGAATGGT
TCTCTGGGAGATGGTGACCGGTGAGGAGGCCTACTCGACGTACTCGCCAG
TGCAAGCGGCGGTGGGGATCGCGGCGTGCGGTCTGAGGCCGGAGATACCG
AGGGACTGCCCTCCTTTCCTGAGGTCGCTGATGAGCCGGTGCTGGGACAA
TTGCCCTCTGAAGCGCCCTCAGTTCTCGGAGATCATATCCACCCTGCAAA
AGCAGAGCATGAGAT
>CD453758
ACAACAAGAGCTTCCAATCACAATCACCCGCAAAATCTGCAACGGAGAAG
CTGACTCCTGAGCTGACCAGATCGCCAAGCAAAGCTGCGGGCATGTTTTC
GGGAACACAGGACAAGTGTGCCACTTGTGGTAAAACAGCATACCCTCTTG
AGAAGGTAACAGTTGAAGAGAAGTCCTACCACAAGTCCTGCTTCAAATGC
TCTCATGGAGGCTGCGCCCTCTCGCCGTCCAAATAAGCGGCTTTGGAAGG
CATCCTCTACTGCAAGCACCATTTTTCCCAGCTTTTCAAGGAGAAGGGGA
GGTACAACCATCTGATCAAGTGCGCATCGGTCAAGCGCG
>CD452481
ATAGCGCTGAAGCTCAACAGCTCCAAGCATGCCTAGATGCAGTAATGCAA
GCCCTCGCAAAATCCATAGCATGGGATGGTGAGGGTGCAACCTGCTTAAT
TGAGGTTACTGTAACTGGTGCAAATAATGAGGCAGACGCAGCTAAAATTG
CTCGTTCAGTGGCAGCGTCCTCCTTGGTTAAAGCTGCTGTATTTGGGCGA
GACCCGAACTGGGGGCGTATTGCTTGCTCTGTCGGCTATTCAGGGATTCA
TTTTGATGCAGATCAACTTGATATTTCCCTTGGAGTTATTCCACTAATGA
AAAATGGCCAACCACTCCCTTTTGACAGATCTGCTGCTAGCAAGTATCTC
AAAGATGCTGGTGACATCCATGGTACAGTAAACATTGATGTATCAGTTGG
GAATGGAGGAGGCACTGGAAAGGCGTGGGGCTGTGATCTAAGTTATAAGT
ATGTCGAAATAAATGCTGAGTACACAACGT
>BQ161547
AAAAGATGTATGAACGTTATGCAGCTCTTTTCGCGCTTAGGAATGACGGT
GGAGACTATGCTGTTTCTGCTGTTATTGAGGCTCTTGGTGTGAAAAGTGC
TCTTCTGCGCCACGAGGTCGCTTATGTATTAGGTCAGNNNNNNNNNNAGA
TGCACTTTCTGGTGTGCTGAAGAACGTCAATGAGCACCCGATGGTCAGGC
ATGAAGCTGCTGAGGCCCTTGGTTCAATTGCAGATCAAGAAAGCATTGCG
CTTCTGGAGGAANNNNNNNNNNCATCGTCTCCCAAAGCTGTGAAGTGGCC
CTCAGCATGCTCGAGTACGAGAGATCAGGGAAGTCGTTCGAGTTTCTGTT
CCTCCAGACGCCTCAAGTGCAGCAGGAGTCC
>CD454901
TTGAAACTGTGGAGTACAAGAACATCAGCTTCACTGTCTGGGATGTCGGG
NNNNNNNNNNACTGTGGAGGCATTACTTCCAGAACACACAGGGTCTCATC
TTTGTTGTGGACAGCAACGATAGGGACCGTGTTGTTGAAGCAAGGGATGA
GCTCCACAGGNNNNNNNNNNACGTGATGCTGTGCTGCTTGTGTTTGCTAA
CAAGCAAGATCTTCCAAATGCCATGAATGCTGCTGAGATCACTGATAAGC
TTGGCCTGCACTCCCTTCGCNNNNNNNNNNGAGCACTTGTGCTACAACAG
GGGAGGGACTGTATGAAGGCCTGGACTGGCTGTCCAGCAACNNNNNNNNN
NTTTC
>BQ166266
GCGGTCAGTCGGAGGTTGAGGCAACGCTGAACCTCAACGCGATGAACCAG
GCGCCGAACCCGTGGCACGTGTCCTTCTCCTACGCGCGGGCGCTGCAGAA
CACCTGCCTCAAGACGTGGGGCGGGCGGCCGGAGAACGTGGCCGCGGCGC
AGGAGGCGCTGCTGCTGCGCGCCAAGGCCAACTCCCTGGCGCAGCTCGGC
AAGTACACCAGCGACGGCGAGGCCGCGGAAGCCAGCGAGAACATGTTCGT
CAAGAACTACAGCTACT
>CD452534
TGATCGAGGTGGTGCTCAACGACCGCCTGGGGAAGAAGGTGCGCGTCAAG
TGCAACGAGGACGACACCATCGGCGACCTCAAGAAGCTCGTGGCGGCGCA
GACCGGGACCAGGGCCGAGAAGATCCGCATCCAGAAGTGGTACACCATCT
ACAAGGACCACATCACCCTCGGCGACTACGAGATCCACGACGGCATGGGC
CTCGAGCTCTACTACAACT
>BQ170532
GGTTATCGTCGATCGGTAGCTACAGGGGCAGAGCAAGGGAGT
>BQ161960
TTCTTTGCAGTTTAAAGCAAAACAACTATGAAGTGCATNNNNNNNNNNGT
GGTACCAGTTGATCGAGGAAAAGTTAAAGCTGTCGAAGTATCTGTCATGG
ACANNNNNNNNNNAATACGCAAACCTTCACCGGATTTTTACCTTCATGCC
GTGGATCATCTCAATATCGATCCAGGAAACTGCATTTTCATTGATGACAG
GATGGTAAACATCGAAGCGGCCCTTAGTGTAGGAATGGTCGGTTTGCATT
TTAAAAATGCCGAGGCACTAAAGAATGATTTGTGCTCATTGGGAGTTGAA
TTGGCACCTCTTGTGCTTGAAGATGAAACTGAAGTTCAG
>BQ161191
AGGGAGAGAGCTTCGTGCTTGCTGATTGGGCTTGGTCATTGGTGCGGAGG
GGAAAGACGCTGGATGTGATCCAGGAAGGAATGGCTGAACCTGGTCCTAC
TAAGGTCATGGAGAAGTATGTGCTTGTCGCAGCACTCTGCACACATCCGC
AGCTGCATGCCAGGCCAACGATGGAGCAAGTGGTGAAGATACTAGAAGCA
GATTCAGCACCAGGGCCTTTAATCATTCCGGACAGGCCTCTCCCTGTTGT
TGCAAACCTGGCCGATATTGAGAGGTCAGTGAGCAGCAGCACCGGCTCAG
GTCAGCTGTTCAGTCCCTCTGGCTTCCGGTCTTTTATTCATAGAGACGAG
GATGCTACACCGGAATCTCCAAAGGAAA
>CD453669
GCATAGACAAAATCNNNNNNNNNNTCACACGCATCCACTCGGAGGAACAG
CATATTTAAATCTAGAAAATGAAGATGAGCCATTTCTTCATGGAATCAAG
TACACAGCTATGCCACCTACGAAGCGCTTTAGGGATATGGAACAGTTATC
CGGTGGGGAGAAGACTGTTGCTGCACTGGCATTGCTTTTTGCCATTCACA
GTTTCAGGCCATCACCATTCTTCATACTGGATGAAGTCGATGCAGCTCTA
GATAATTTAAATGTTGCCAAGGTTGCTGGGTTTATTCGATCAAAGTCATG
CGAACGTGCTGGCGAAGAGCAAGATGGTGATGGAGGTTGTGGGTTTCAGA
GTATTGTCATATCGCTGAAGGATAGCTTCTACGACAAAGCTGAAGCACTG
GTTGGTGTTTATCGGGATTCAGAAAGAAGCTGCTCCAGAACCCTCACCTT
CGACCTTACGAAGTATAAAGAAGCA
>CD452459
TGTCTGACAGTGACATCGAGAAGATGGTGAAGGAGGCGGAGCTAAATTCT
CAGAGGGATCAGGAAAGGAAGTCGTTGATTGACCTCAGGAACTCTGCAGA
TACCACCATCTACAGCNNNNNNNNNNGTACAAAGACAAGGTCCCTGCTGA
AGTTGTCACGGAGATCCAGTCTGCTGTCTCTGATNNNNNNNNNNCGACGA
TTCGGACGCCATCAAGCAGAAGCTGGAGGCGGCGAACAAGGCAGTCNNNN
NNNNNNGCAGGGTGGTGGCGGCGCTGCCGCCGGCGACAGCGGCAGCAGTG
GTGGTGGCGACCAGACTCCGGAAGCTGAATACCAGGACCCCAAGGAGGCC
AAGATG
>CD454048
TCGTCAACCTGGGCGACCAGCTGGAGGTGATCACCAACGGCAGGTACAAG
AGCGTGCTCCACCGCGTGGTCGCGCAGGCCGACGGCAACCGGATGTCCAT
CGCCTCCTTCTACAACCCGGCCAGCGACGCGGTCATCTTCCCGGCGCCGG
CGCTGGCGGAGGCGGCCGGCGGTGCGTACCCCAGGTTCGTGTTCGAGGAC
TACATGAAGCTGTACGTGCGCCACAAGTTCGATGACAAGGAGCCCAGGTT
CGAGGCCTTCAAGTCCATGGAGAGCCAGAGCACCAAGCTCATCGCCACCG
CTT
>BQ167602
GCAGCTTTGTTGTTCTGTTTACCAAGTTCTCTGGCAATCATTGCCGTCGT
TCGTATTGCCCATTTATCGACATATTTCCCATCTTCCATTACAGGAAACA
TTTCTTCAGGCTTAACCATGCATTCCGATTGCAGCTTGCATCCATTGCAT
CGCTTGAATTGTCCACACCATTGATTTTTATCA
>BQ166366
CCAAANNNNNNNNNNTGTAGCAAGGCCAACTGCGAGAAAGCACCAACCTG
AACCTGATTCATCATCTGTTCATGTTGAGATGGGATCTGAAACGGCGCCA
GAAGATGGAGGGAAGGCGCCTCGCCCGAGCAAATGGAAAATAAGGACGGT
CCTCCAGAGGCTGTTCCGCGTCGTTCAGTCGGTTGCCATTATTGCCGTGC
TGAATGTTCCTCTATATATGATGCTTCTGTTTAAGGATTGGGTTGACCGT
>BQ167349
CTGGAAGAGGCTCCCTTGCTCCTTGGTGCGGCCTCAGTTCCCTCTCTGAA
GTTGCTCTTGAACCTCCTGGGCACGTGGCGCATGTACCTCATCCTCCCGG
TGCCGGTGGTCTTCCTCCTGATGGCCTTCACACTCCAGTTGTACTTGCGG
ATGCGGGCGGCGGGGTAGCCGCACGAGGAGCAGGTGCTCTTCTGCAGGTG
GAAGCTGCGGCGGCCGCAGCGGATGCACAGCGTGTGGGTCTTGTTCCGGC
GCTTGCCGAAG
>CD453579
CCACCGACCCCAAGCGCAACGCCCGTGACTCCCACATCCCGGTGCTGGCT
CCTCTCCCAATTGGATTCGCCGTGTTCATGGTCCACCTGGCCACCATCCC
CATCACCGGCACCGGCATCAACCCGGCGAGAAGCTTGGGANNNNNNNNNN
AGACAAGGCCTGGGATGACCAATGGATCTTCTGGGTGGGGCCACTGATCG
GCGCCGCCATCGCCGCCGCCTACCACCAGTACGTGCTGAGGGCCAGCGCC
GCCAAGCTCGGGTCCTACAGGNNNNNNNNNN
>BQ161030
AGTCTCTATCAAAACTTGAAGTTCTGGATTTAAGTGGGAATGCATCCTCA
TTGAGTGAGCCTGCTGTGGTTTCTTCATTACCACGACTTCAAGAACTCTA
TCTTAGGCGAATGAAACTTCAAGAATTTCCTATTGGGCTTGTACAATTAA
AACATCTACGCATTCTTAACCTCAGTCAAAATAATCTCTCAACCATACCA
GAGGGTATCAAGGATTTTACTGCTCTCATCGAGCTAGATCTTTCAGACAA
CAATATAACAAGGCTTCCAGCTGAGCTGGGTCTGCTTGAGCCTAGCCTAC
AAGTGCTTAAACTTGATGGAAATCCCCTCAGGAGCATAAGGCGGACTGTT
CTGGAGCGAGGAACGAAAGCTGTTCTCAGCTATCTCAAAGAAAAGCTCC
>CD453502
TCGTGGAGCTGCCGGAGGCCGGCACGAAGGTGAGCCAGGGCGGAGCCTTC
GGCAACGTGGAGAGTGTGAAGGCCACCAGCGACGTCAACTCGCCCATCTC
CGGCGAGGTCGTCGAGGTCAACTCAAAGCTGTCCGAGACCCCCGGCCTTA
TCAACTAGAGCCCGTACGAGGAGGGGTGGATGATCAAGGTGAAGCCGAGC
AGCCCGGCGGAGCTGGAGGGCCTGATGGACTCGGCCAAGTACACCAAGCA
CTGCGAGGAGGAGGACGCCCACT
>CD452433
TGGCCGGCGGGAAGGAGCCGATCGAGGTCAAGTTCCGGCTCTTCGACGGC
ACGGACATCGGCCCCAGCAAGTACGACCCCGCCACCACCGTCTCCGCGCT
CAAGGACTTCATCCTCGCCCGGTGGCCGCAAGATAAGGAAATAACTCCAA
AAACTGTCAATGACCTGAAGCTCATCAATGGTGGAAAGATATTGGAGAAT
AACCGGACACTTGCCGAGTCGCGTGTTACAATAGGAGAGGTCCCTGGAGG
TGTAATTACAATGCATGTGGTAGTGCGCCCTCCACAAGTTGACAAAAACC
AGAAGCAGCTGGGCAATTCCCCCAAGCAGAACAGATGCGGATGCACCATA
CTGT
>CD452744
CACTTTACAGGCCCAAGAAGGATGGTGATTCTGAAGTGTATGGTGGTGAT
GCCAACGAACAGTTGGACAAGGTTATGAAGACAGAGAGGTTCAAGCCTGA
CAAGGCGTTTACCGGTGCTCCAGAGAGGGCTGGCAAGAGAGATAGACCGG
TGGAGTTTGATAAGCAAGAGGAGGCCGATCCATTTGGTCTTGATCAGTTC
TTGACTGAGGTGAAGAAGGGGAAGAAAGCTGTGGACAAGATTGGTGGCGG
TGGAACTATGAAGGCAAGTGGTGGATCTTCGAGGGATGATTACGAGGGTG
GAGGATCTGGGAGGTCTCGCATTAACTTCGAAAGAGGAGGGCGTT
>CD373689
CCGCGCTCATGACCACCGCGTACAACGCGGACAGCTCCGGCGGCGTCATT
GGTGACATGTCCACCAGCGACGCGTCCACGCCGTTCGCGCGAGGGGCCGG
GCACATCGACCCCAACAGGGCCGTCGACCCAGGCCTCGTCTACGACGCCG
GCACGGAGGACTACATCACCTTCCTGTGCGCGCTGGGCTACACCGCCAAG
CAGGTCGCCGTCTTCGGCTCGTCCATCAGTTGTTCGAAGCGCGCGGGCTC
CGTGGGCGACCACAACTACCCGGCCTTCTCGGTGGTGTTCACCTCCAACA
AAGTGGCGGCCGTCACGCAACGCCGCGTCGTGCGCAACGTCGGCAGCGAC
ACCGCGGCTGCCTATACGGCCAAGGTCACCGCCCCGGACGGCGTGCGCGT
CACGGTGAGCCCTGAGACGCTGCGGTTCAGCTCGACGGAGAAAACGCAGG
AGTACGTGGTCACATTTGCGCAACGGACCACCGGTAGTGTCACGGAGAAG
TACACGTTCGGGTCGATTGAGTGGAGCGACGGCGAGCACTCGGTGACGAG
CCCCATCGCCATCACCTGGCCGACGAGCAAGGTTGCGGAGATGT
>CD373588
CAATCCCAAGATGCAAGCCTTTCAAATACACCTACGAAAAAGAGATTGTT
ATGTATGCGTATTTCAAAAAGCTGGACTACTTCTCCACTGAATGCATCTA
TTCACCAAATGCATATCGTGGATTTGCTCGTGAATTTATTAAAGATCTGG
AAAGGATGAGGCCTAGGGCTATACTGGACATCATAACCTCTGGCGAAAAT
TTCCGGATATCCACAACAACAAGAATGCCAGAGCAAGGAACATGTGAACG
CTGCGGTTACATTTCTAGCCAGAAATTATGCAAAGCGTGTGTCCTGCTAG
ATGGACTGAACCGAGGCTTGCCAAAACTAGGCATAGGGAGAACCGCTAAA
GTCGGTGCTGGAGCTGATGGCAGTGGCGAGCAGCAAGGCAAACGAGCGGA
GAGGAGGAATAGGTCGAGTCTACAAGGAAAACATGGCAACTTGGACTTCT
>CD452649
GCAAAAGATACTTCACAAACATGCTGGGTTCATACCCAGCCCCACCTGCA
ATGGCTTCGGAATTCCCGCCAACCACAGGAAAATCCATCGCTGCGCTCAG
CGGGCCTAGTCAGATTCGTGTCACGGCGGGCATTGTCCAGCTCGGCGACC
ACAGTTTCACCGGCAACGAGGGCAGCTGGCCACTGCAGAAGAACGGAGTC
TTCAACCTGCTCCTTTCTTTCACCGTGGAGAGCAACGTGTCAACGAAGTC
CATTAGTTTTGGCGACGAGCCAGCCACCACACGGGTGAGCGCCGTGCCGA
CGGTGCTGCGAGGCGGCCTGTACCTCTTCTTTGTCTCGGCCATGATCCTC
ATGTTGAGTTTCAAAGTAGGGTCCTGCATCTACAGCAGGT
>BQ166400
ATTCAGAACCTCCAGAGGCTCGCAAATCAGATATTAGATGGAGACTCTAT
GTATTCAAGGGTGGTGAANNNNNNNNNNTGTTCATCGCATGAGCCACTAC
CTTTTTGGAAGGGAAAGGAGGATTGCAGACATCCCCACCGACCATCCCTC
CTGCAGCAAGCAACACGCGGTTCTTCAATATAGACTTATAGAGAAGGAGC
AACCAGATGGCATGATGTCAAAGCAAGTGAGGCCTTATCTGATGGATCTT
GGTAGTACCAATGGGACTTTCATCAATGAGGATCGCATTGAGTCCCACCG
CTACTATGAACTCTTTGAAAGGGACAACATTAAGTTTGGCAACAGTAGCC
GGGAGTACGTGTTGCTCCATGAGAACTCGACGGACTGACCGGAGGAGGGA
GGCATA
>BQ161846
CACTTGTAGCAGGCACCTGGGGATACATTGCCCCTGAGCTGGCCCGGCTT
GGCAAGGCGACCAAGGCGACTGACGTGTTTGCATTCGGAGTGTTTACCAT
AGAGGTGGTCTGCGGGAGAAAACCAATCGGCCCGGCCAACACCAGTGGCG
GCCTTCTTGCGCTGGCGGATTGGGTACGTGGCACATGGCAGGGTGGCTCG
ATCGTCGATGCTGTGGACCCTGAGCTGAAAGATTACGACAGGGCCGAGGT
TGAGCTTGTGCTGAAGCTTGGATTGCTGTGCTCCCATTCGCTGCCCAGGT
CGCGGCCATGTATGCGTCTAGTCATGCTGTACTTGGAAGGAGGTGCAAGA
CTTCCAAACTTCCACCCAGCTTCTCTGGTCGCTGATGGACATGAGGATGA
AGAGACTGATCATAAGGCGTTATCTACATCTGCAGCTACGACTGTGACCA
TTCTTTCTGGAAGGTGAAATTTCTGCTGGGGTGGTC
>BQ168817
CCCGTGCAGAATTCCAGAACATAACTTACTGGAATCATGACACCATGCCA
TCCGCAGAGGATCCTCTCCCACGGTGCTTTCATTGGTTAGCCATTGCGAA
TGCAATGCACAAGCCAGTGACTGCTGAAGACATGGCTAACATGTCAGCCA
GGCAGAATCAGAACAGTT
>BQ161293
TCGCGATGCTGTATGACCACACTGCCGACCCGGAGACCTCGCATGTTGTT
GGAACCATAGGGTACCTAGCCCCGGAGATCGGCCGCACCAGCAAGGCGAC
CATCCTGACCGACGTGTTTGCCTTCGGCATATTCGTGCTGGAGGTCACCT
GTGGGCAGAAGCCCATCATGCAAGATTCGAAGGATGATCAGCTCATGCTG
GCAGACTGGGTGGTGGAGCACTGGAACAGAGGGTCACTGGTTGAGACGGT
GGATAGCAAGCTCCAAGGCGACTACGATGCCGATGAGGCGTGTGTGGTGC
TGAAGGTGGGGTTGCTGTGCTCTCACCCGTTTCCTGAAGCAAGGCCTACT
ATGCGGCAAGTCTTGCAGTACCTGAATGGTGATATGCCGGTGCCGGAACT
AGTTCCGGCGCACCTGAGCCTCCAGATGCTGGCGTTCATGCAGAATGAAG
GGTTTGATTCGTACATCATGTCCTATCCTTCGTCGGTGGAGAGCGTTAAC
AGCCTCACTAGCCTTGTGCACGAGAGAT
>BQ167013
TTNNNNNNNNNNGCCAGTAGGAGCTTTGGAAGCAGTCATTGGCGATGAAG
CGTCACTTGATGGATCTCTAGAACCTGCACAANNNNNNNNNNGGTGGATT
CCCTTATTGAGGAGCTGAAAAACATAGAGCAAGTTAAAGATGTTTATAAA
GGAAGGTTCTTCCGGAGCCCAGGATTAGCTNNNNNNNNNNGGCATCTTTG
GTTGGCCAAAAGTATAAGGTCCTTGCGCGGTATGGAAACNNNNNNNNNNG
GAGACGTCGTTAGACAAAGAAGGGCTGAAAGAGGCAATTTTGATGTGCAC
AAACAGGGTGAGC
>BQ168585
GCAACAACAGCGCTTACCATGACATCCACCACCAGCTGTACGGCAACAAG
TACAACTTTTCGCAGCCGTTTTTCGTCATGTGGGACAAGATCCTCGGGAC
CTACATGCCATACACTCTGGAGGAACGCAAGGGAGGAGGTTTGGAGGCGC
GCCCTGTTAATCTCGGACTCGCAGCGCAGAGCAAGTCTGACT
>CD373600
ATGAGTACCGCACGGATTATGATCCTGGAAGAGGTGGCTATGGCAAGATG
GTTCAGAAAGAGCTAGAAGCACAAAGAGAATTAGTTGACTATGGTGTAGG
TTTTCAAACGAATGCTCCACCGCAGTTTGATAGAGCTGACAGGAAGAGAG
GATATGGCGACCGGAATGACAGAGGAGATTACCAACGGAGACGGTCGGCA
CCAGATATGGCCAGGAGAGCAACTGACTCGGATTCTAAGAGAGATGCTAA
TCAAGAGCCTGAAAAGAATCCCAGGTTTCGCGAGAAAGGTGATTCTGATG
ATGAAGATGACGACTACGATAAGAAACGCTGGCGCT
>BQ171585
TGGATTCCNNNNNNNNNNAAAATCTGGAGAGAAGCGAATTGACGCAGTGG
TTGTAGATGAAGGTGCAGTAGGATTGGTGGACCGACCTGGCTGTGGAGCT
AAGATCCTTTACGGCGATGGTGCATTTGATCGTTATCTATCCNNNNNNNN
NNCGGAGCAGGAAGCGAAGTGGACGGCGATCCTGACCTTTCTTCGTCAAG
AGCCATGAGCATG
>BQ170130
ACCCGAGCGAGTACGTGCGCAGGGTTGGCAGGACAGCCCGTGGCGCATCA
GGCGACGGCAAGGCTTTCGTGTTTGCGGTGGGCAAGCAGGTGTCCCTGGC
CAGGAGGGTGATGGAGAGGAACCTCAAGGGGCACCCGCTACACGATGTCC
CGTGCT
>CD453534
CCAAGGACGACTACCAGCACTGGATCAAGGACATGAGGTGGAGCACCAGC
ATCAAGGACGAGGAGGGCTACCCCGCCTTCGCCATGGTGAACAAGGCCAC
CGGGCAGGCCATCAAGCACTCCCTCGGCCAGTCACACCCTGTGCGTCTGG
TGCCGTACAACCCAGACTACCTGGACGAGTCGGTGCTGTGGACGGAGAGC
AGGGACGTGGGCAACGGGTTCAGGTGCGTGCGCATGGTGAACAACATCTA
CCTCAACTTCGACGCCCTCAACGGCGACAAGTACCACGGCGGCGTGCGCG
ACGGCACCGAGGTCGTGCTCTGGAAGTGGTGCGAGGGCGACAACCAGCGC
TGGAAGCTCCAGCCGTACTACT
>CD452382
TCTTAGGAGAGGTCACTTGTGGTGACAAGGTCATCTGTCATTTCTACCAT
CGTGAATTTTACCGCTGCAAGATCATGGATAAGCATTTGAAGGCACTCGC
ACCGGTCTATTTGGGAACTAAATTCGTCAAGCTTGATGCCGAAAATGCTC
CCTTCTTTGTGGCAAAACTAGCAATCAAAACGTTGCCATGTGTTATATTG
TTCAAGAAGGGTATTGCTGTTGATCGGTTGGTTGGTTTTGATGACCTTGG
AAGTAAAGATGATTTTTCTACCAGGGCTTTGGAAAATGTACTGAAGAGGA
AAGGTATAATTGAGGAAAAGAAGAAAGATGATGATGACGAAGATGATGAA
ACTGACATGTCAAAGGATAGGAGGGTTAGATCTTCCACTGCTTATGATTC
AGATTCAGATT
>CD454106
ACATCACAAAGAAGCAGAGCTTTGACAATGTTAATAGGTGGCTGCGTGAG
CTCCGTGATCACGCTGACTCTAGCATTGTCATCATGATGGTCGGTAACAA
GTCTGACCTGACACATCTAAGAGCTGTCTCTGAAGATCAAGGCAAGGCAC
TGGCTGAAAAGGAGGGCCTGTTTTTCCTTGAGACATCAGCTATGGAGGCT
GTAAATGTGGTAGAAGCCTTTCAGACTATCATCACAGAGGTCTATGGTAT
TGTTAACAAGAAAGCACTGGCCGCCAAAGCAGCAGCAGCAGCAGCTGTTC
CATTGCCTTCCCAGGGTAAAACCATCAGCATTGACAGTACTGCCGGGAAC
TCAAAGAAGGCATGCTGCAATACTT
>CD454284
TTATTGCTGGTCATGATGAAAATGGACCCAGCTTGTATTACACAGACCCG
TCGGGGACCTTTTGGCAGTGCAATGCCAAGGCAATTGGGTCGGGCTCTGA
AGGAGCTGATAGCTCATTACAAGATCAGTACAACAAGGAACTGACCCTCG
CTGAGGCAGAGACCATAGCCCTTTTTATCCTGAAGCAGGTTATGGAAGAA
AAGGTGACCCCGAACAACGTTGACATTGGGAAGGTTTCCCCTAGCTACCA
CCTTTACACCCCTGCAGAGGTTGAAGCGGTCATCGCGAGGTTGT
>CD453460
ACATGGACCGGGACCAGCGCCCCAACGACGAGTTCAGCGAGCGTGTCGTG
CAGGTCAGCCGAGTCACCAAGTCCGTTAAGGGTGGGAGGCAGCTCTCCTA
CCGCGCCCTAGTCGTGGTCGGCGACATGAAGGGACACGTTGGTGTTGGCG
TCGGCAAGGCCAAAGAAGTCTCAGAGGCCATCACCAAGGCTGCCATGAAC
GGCCGCCGCAATCTCGTTACAGTGCCACTAACCAAGTACTGCACCTTCCC
GCACAGAGCTGAGGCGAACTATGGAGCAGCGAAGGTCATGCTGAGGCCTG
CTTGCCCTGGATCTGGTGTCACTGCAGGTGGAGCTGTGAGGGTTGTGCTG
GAGATGGCTGGAGTAGAAAATGCTCTTGGGAAGCAGCTGCGAAGCAAGAA
CCCCCTCAACAATGCAAGGGCTACAGTCAAGGCGACGCAGATGATGAGAC
AGTTCTCAGACGTCGCTGCAGAGCGTGGACTTCCAATGGAGGAGTTATGG
AAAT
>BQ168914
TCTATCATTTTCCCCATGTTAACCAGATGCCCATCTGCCACAGCGAGAGT
CATGCTCATCTGCCGCCTAATTGATCCGGACAAGTTGAAAGTTCCCGANN
NNNNNNNNATGACAGCATAACAGTGCTGTTCAAGCAGTAATGTGCTGCTC
CTTCCTCTTCNNNNNNNNNNGAATAGCATCCCACGAACCTATTTGCATAT
AACTTCTTTTCCCTTGTCCATCTTTCTTTATTAAGAAGCATGCAATGAAA
CTCTCGTCTTCATCNNNNNNNNNNAGATCCCACCTTCATAGTACTGATCA
CGATAGACAGAGAAAACCTCATTTGCCTCGACTTCAAGNNNNNNNNNNGA
ACTGTCCCATCTTCTAAAGGAGGCTCATATATGTGAGAGAANNNNNNNNN
NC
>BQ161554
CCCTAGACCGGAGATGGCACGTATTGGGTCTTGGGTATGATGTAGACATA
GATGACCGCTTGATTGAGAGTGCTGCTGTTGTGCATTATAATGGGAACAT
GAAACCCTGGCTGAAGTTGGCCATTCACCGGTACAAGTCTATATGGGAGC
GGCATGTCAATTTCTCGCACCCACATGTTAGAGAGTGTATGTTTCACT
>BQ167372
TCTAGTACCTGCTCAGAACATTTTGAACCCACAGCCTTGTAAACCTTGGT
GGAGGCCTGCGTCGTCATCGCCGCCGTGCACCCGTCNNNNNNNNNNAGAT
CTTATCCCCGGAGACNNNNNNNNNNGGACGTACAGCCAGACGGCGCCGGA
GGAGGCGGGGCCCACCTTGGAGGGGACGATGATCTTGAGNNNNNNNNNNG
GGTGACCGCCGACCTTCCCCTCACCTTCTCCAC
>BQ171934
CCTGCGGCTTCGTAGACTGCAAGCCCATACAGAGCGGCGGCGCGTGCTTC
AGCCCCAACAGCCTGCAGGCCCATGCGTCGTACGTGATGAACGCCTACTA
CCAGGCCAACGGCCACACCGACTTAGCGTGCGACTTCAAGGGCACCGGCA
TCGTCACCTCCAGCGACCCCAGTTACGGGGGTTGCAAGTACGTCTCCT
>BQ161366
ATCTTGAAAGAACTGTTGACTCTCTTCAGAACATGGGAGCTGATTTGGCT
GTAAGAGTAGCATCTCATTTCCAGCTTCGCAATGCTCTATCAATGGAAAA
CAAGCAACTGAGGAGACAGATTGCTAGTCTTCAGCAGGCAAAACTAATGA
AGGATGGTCAAACACATTTCTTGAAGAAGGAAACTGAGAGGTTGAAGCAG
ATCTCTGCGCGTCACCGCAGGAGCAGGAGTGTCACTTCTTGCTTTGAGCC
GGGCTCAATTGGAGCAGACCCATCAGCAATCAATTGGCAGACAGTTGACA
TGTCAAAGCTGAGCTTAAACGGCAGTCCTGCTCCTGTGCCCCCGAGAGGT
GGCTATGGCCTGT
>BQ168755
CCCACGAACCGGTCAGGGACGAACTCGCCGGCCTGCTTGAACACGCGCTC
GTCGCGGGTCGCCAGAGGCTGGTACCCGAAGAGCATCTCGCCCTTGCGCA
CCTGGTAGGCGGCGTCGTGGCTCTCGACCACCAGGTCCTGGCGCGCGCGG
CCGTACTGAAACTCCACCGGCGGGTTCATGCGCAGCGCCTCCCACACCAC
CGACTTCACCAGCGGCATCTTGTCGACGGCGGACACGGTGATGTCGCTGC
CGTTGGGCACGGCGGCGCGGACCTCGCTGGCGAGCCTGGCGTGCAGAGCC
GGGCCGGCGCGGGTTAGCCACTTGATGACGTGCGGCAGGAAGATCTTGAA
GCCTCCGTAGGCGTTGAAGATGGCGGTGAAGACTAGGTTGTGGAGGAGCT
CGTCGCGTGAGATGCCGGACTGCGCCTTGTCAGCGTCGTTGAGGAAGCCG
GCGGCAGCTTCGGCGAAGTACGCTGTCAGGTCGGCGTAGTCACGGCGAAC
C
>CD453896
AGCCTACCGTGACCGAGGCCGGCCTGGCCGACATGACCTACCTGAAGCTC
GTCGTCAAGGAGACCCTGAGGCTGCACCCGGCGCTGCCATTGCTCGTTCC
AAGGGAGTGCAACGAGACGTGCAAGATCATGGGGTACGACGTGCCCAAAG
GCTTCGTCGTGTTCGTGAATGCATGGGCGATCGGCAGGGACCCCAAGTTC
TGGGACGACCCGGAGGAGTTCAAGCCGGAGCGGTTCGAGAACTCCACTGT
CGACCTCAAGGGGACGGACTTCGAGTTCATACCGTTCGGTGCTGGCCGCA
GGCTCTGCCCTGGCTTGGCGTTCGGACTGGCCAGCATTGAGATCGTGNNN
NNNNNNNCTTCGACTGGGAGCTCCCGGACGGGATGGCCCCGAGCGAGCTA
GACATGACTGAGGAGATGGGCATCACCATCCGAAGGAAGAATGATCTTTA
CCTGCGTCCAACTGTTCGTATAAAGGTG
>CD453597
GAGGGAAGGAGCCAAAAGATGAAGTTCAGATTTATACGTGGAAGGATGCC
ACACTCCGGGAGCTCACTGATCTTGTCAAAGAGGTTGCTCTTCCAGCAAG
GAAAAGAAACGCTAGGTTATCTTTTGCTTTTGTATACCCGGATAAGAATG
GTCGTTTTGTTGTCAAACAGGTGGGTTCGACCTTTTCTTATGGTCATGGA
AGAGGGGATGATGCCAAATCTCTTGGGGATCTTGGCTTCCAGATAGGTGA
TTACTTGAGCGTGTCGATCA
